# Supplementary material for: Next-generation sequencing of representational difference analysis products for identification of genes involved in diosgenin biosynthesis in fenugreek (Trigonella foenum-graecum)
Source: Planta. 2017 Feb 4;245(5):977–91. doi: 10.1007/s00425-017-2657-0 (PMC5393294; doi:10.1007/s00425-017-2657-0)
Supplement: Supplementary file 10 — Supplementary material 10 (XLSX 38 kb) [file 425_2017_2657_MOESM10_ESM.xlsx]

## Sheet: Table S9
Table S9 Candidate genes involved in sterols and sapogenins biosynthesis divided into pathway leading to cycloartenol (CyAP), cholesterol (CHLP), and diosgenin (DIOP)
Enzyme name	EC number	Abbreviation	Pathway	Inducing factor	Unigene name	Nucleotide sequence	Unigene lenght (bp)	FPKM
									Annotation	NCBI Reference	Pfam/KEGG annotation
Squalene synthase/farnesyl-diphosphate farnesyltransferase	2.5.1.21	SQS	CyAP	cholesterol	comp90178	GGCACGAAGGAGTACAAAGTTCTAATGGACCAATTTCATCATGTTTCAAAGGCTTTTCTGGAACTTGGAAAGAACTATCAAGATGCAATTGAGGACATTACGAAAAGAATGGGTGCTGGAATGGCGAAATTCATTTGCAAGGAGGTAGAAACAATTGATGACTACGATGAATATTGTCACTATGTGGCAGGACTTGTTGAGCTGGGTTTATCAAAGCTTTTCTA	224	0	Squalene synthase [Medicago truncatula]	XP_003607040.1; AES89237.1
			CyAP	cholesterol	comp142745	ACTCTATGCTTCATAAGGTTTCTAGAAGCTTCGGCTTGGTTATTCAGCAGCTTGGTCCCGAGCTTCGTGATGCTGTTTGTATATTCTATTTGGTTCTTCGTGCTCTTGATACCGTTGAGGATGATACTAGCATAGATACAGATGTCAAGGTTCCGATACTAATAGATTTTCATCGCCACATCTATGATAATGATTGGCACTTCGGATGTGGCACGACAGTGTACAA	226	0	Squalene synthase [Medicago truncatula]	XP_003607040.1; AES89237.1
			CyAP	MeJ	comp63925	GATACAGATGTCAAGGTTCCGATACTAATAGATTTTCATCGCCACATCTATGATAATGATTGGCACTTTGGATGTGGCACGAAGGAGTACAAAGTTCTAATGGACCAATTTCATCATGTTTCAAAGGCTTTTCTGGAACTTGGAAAGAACTATCAAGATGCAATTGAGGACATTACGAAAAGAATGGGTGCTGGAATGGCGAAATTCATTTGCAAGGAGGTAGAAACAATTGATGACTACGATGAATATTGTCACTATGTGGCAGGACTTGTAGAGCTGGGTTTATCAAAGCTTTTCTATGC	302	0	Squalene synthase, partial [Cichorium intybus]	ADR66116.1
			CyAP	MeJ					Farnesyl-diphosphate farnesyltransferase [Medicago truncatula]	CAD23250.1
			CyAP	squalene	comp37637	AACAGATCTTCTTTACCAGAGGCATAGAAAAGCTTTGATAAACCCAGCCCAACAAGTCCTGCCACATAGTGACAATATTCATCGTAGTCATCAATTGTTTCTACCTCCTTGCAAATGAATTTCGCCATTCCAGCACCCATTCTTTTCGTAATGTTCTCAATTGCATCTTGATAGTTCTTTCCAAGTTCCAGAAAAGCCTTTGAAACATGATGAAATTGGTCCATTAGAACTTTGTACTCCTTCGTGCCACATCCAAAGTGCCAATCATTATCATAGATGTGGCGATGAAAATCTATTAGTATCGGAACCTTGACATCGGTATCTATGCTAGTATCATCCTCAACGGTATCAAGAGCACGAAGAACCAAAT	370	569.75	Squalene synthase, partial [Artemisia campestris]	ADR66112.1
			CyAP	squalene					Farnesyl-diphosphate farnesyltransferase [Medicago truncatula]	CAD23250.1
			CyAP	squalene	comp3425	GACTATCCATGAACAGATCAGCGATGCAAGAAGAGAGGTTACCGACATTCCTGAAACTATGGCAGAATTGGAGAAATATGCTGAGGACACTGTATCTACTATGCTGTACTTGACACTTCAAGCTGGCGGTATCACGTCTACTGCAGCTGACCATGCAGCCTCACATATTGGCAAGGCTAGTGGTATTCTTTTGCTCCTTAAATCATTGCCTTATCATGCTAGTCACAACCGACATTATTCTTACATACCAAGAGCAATATCATCCAAACATGGACTAATTGTTAAGCAGGAAGGTCAAGGAGAGAGATGGGTGGATTCTCGCGAGGGTCTTTGTGAAGCAGTTTATGAAATGGCATCAGTAGCCAATGCACACTTACAAAAGGCACGTAAATTAGCTGG…	498	325.36	hypothetical protein MTR_5g012060 [Medicago truncatula]	XP_003611263.1	SQS_PSY_PF00494.14_Squalene/phytoene synthase
Squalene monooxygenase/squalene epoxidase	1.14.13.132	SQE	CyAP	cholesterol	comp4071	CGACTATCCATGAACAGATCGGGGGATGCACTGAAAACCTTGTAAAGGGCTCCTGCCAATGTATTTATGGTGGATGCCACAGGCTTACGCAAGGTATAAAAGGATTCGAGGTATTTGCAAAGTGCAGGTGCATCGTTCAGGTCACGCAAAGGCTTGAGAAGATTTCTCAACACCACAATGTCAGACAATGCTACGGTCATTCCGCCCCCTGTTAGTGGATGACGCATGTTGAATGCATCTCCCATCAGTACGGCTCCAGGAGTAGGACGAGGATCTGTTCATGGAT	286	0	Squalene monooxygenase 2 [Medicago truncatula]	CAD23248.1
			CyAP	MeJ	comp105747	AATGGCTCGAGGTAATTGCAAAGAGCAGAAGCATCATGCAGATTACGTAGAGGTTTAAGTAGATTCCTTAGCACAACAATGCCTGACAAAGCCACGGTCATTCCTCCTCCTGTTAAAGGGTGACGCATATTGAATGCATCTCCCATCAGAAGAGCGCCGGGTGTGGGATAAGGCGATGCAGGCATGCTTCTATTTGGCATGCTTCTTATGTTGCCTTTATCAATTGCTGCTATGAAAGAAGCATACAACTCTGGAGGAACCTGAGGAGCTACCACAGTTTTCAAATAAT	289	0	PREDICTED: squalene monooxygenase-like [Cicer arietinum]	XP_004504886.1
			CyAP	MeJ	comp16686	GAACAGATCGGGGGATGCACTGAAAACCTTGTAAAGGGCTCCTGCCAATGTATTTATGGTGGATGCCACAGGCTTACGCAAGGTATAAAAGGATTCGAGGTATTTGCAAAGTGCAGGTGCATCGTTCAGGTCACGCAAAGGCTTGAGAAGATTTCTCAACACCACAATGTCAGACAATGCTACGGTCATTCCGCCCCCTGTTAGTGGATGACGCATGTTGAATGCATCTCCCATCAGTACGGCTCCAGGAGTAGGACGAGGATCTGTTCATGGAT	275	0	Squalene monooxygenase 2 [Medicago truncatula]	CAD23248.1
			CyAP	squalene	comp3207	CGACTATCCATGAACAGATGGGGGATGCACTGAAAACCTTGTAAAGGGCTCCTGCCAATGTATTTATGGTGGATGCCACAGGCTTACGCAAGGTATAAAAGGATTCGAGGTATTTGCAAAGTGCAGGTGCATCGTTCAGGTCACGCAAAGGCTTGAGAAGATTTCTCAACACCACAATGTCAGACAATGCTACGGTCATTCCGCCCCCTGTTAGTGGATGACGCATGTTGAATGCATCTCCCATCAGTACGGCTCCAGGAGTAGGACGAGGATCTGTTCATGGATAG	287	0	squalene monooxygenase 2 [Medicago truncatula]	CAD23248.1
Cycloartenol synthase	5.4.99.8	CAS	CyAP	cholesterol	comp99	ATCCATGAACAGATCGTGTGAGCTCATATGTTGCAAGGCCACCATCTTCATTCTGTAACGAGATAATGACATTTACAGCATCATAAAAGCTCTTTGCATCCAATGGTTCACCAACAATCTCAGGTCCAATTTTAGATAACAATAGAACAGCTTTCAGTCCTTCAGCTGTGCAGTCAGATATTGGCCATCCATGATCTGTTCATGGA	206	0	cycloartenol synthase [Medicago truncatula]	XP_003610947.1
			CyAP	cholesterol					cycloartenol synthase [Kandelia candel]	BAF73930.1
			CyAP	MeJ	comp166794	AAAATGTGTAAAAGAGACAGGAAATTTAGGCTTTGTCAACATTTAGGAAACTTTACCCTTGGCATCGTCGTGAAGAAATACAACACTGTATAGAAAAAGCTGCTGCCTTTATTGAAAAAATACAAGCTTCAGATGGTTCATGGTATGGTTCTTGGGGAGTTTGCTTCACTTATGGCACTTGGTTTGGGGTAAAAGGGCTGATTGCTGCTGGGAAGAGTTTCAGTAATTGCTTAAGTATCCGTAAAGCTTGTGACTTTTTGCTGTCTAAGCAGCTACCATCTGGTGGT	287	0	Cycloartenol synthase [Medicago truncatula]	XP_003610947.1
Sterol 24-C-methyltransferase	2.1.1.41	SMT1	CyAP	cholesterol	comp3287	AAGAGATAGTCCATGAACAGATCACCAGAGGAAAGGAACTCAATCGCATTAGTGGAGTGGACAAGACTTGCAACTTTGTCAAGGCTGACTTTATGAAGATGCCATTCGAAGACAATAGTTTTGATGCAGTGTATGCTATTGAAGCCACCTGCCATGCACCAGATGCTCATGGATGCTACAAAGAGATTTATAGAGTGTTAAAGCCTGGCCAATGTTTTGCTGCTTATGAATGGTGCATGACTGATTCTTTTGATCTGTTCATGGAT	266	0	PREDICTED: cycloartenol-C-24-methyltransferase [Cicer arietinum]	XP_004499918.1
			CyAP	MeJ	comp1672	GACTATCCATGAACAGATCACCAGAGGAAAGGAACTCAATCGCATTAGTGGAGTGGACAAGACTTGCAACTTTGTCAAGGCTGACTTTATGAAGATGCCATTCGAAGACAATAGTTTTGATGCAGTGTATGCTATTGAAGCCACCTGCCATGCACCAGATGCTCATGGATGCTACAAAGAGATTTATAGAGTGTTAAAGCCTGGCCAATGTTTTGCTGCTTATGAATGGTGCATGACTGAT	241	0	S-adenosyl-methionine-sterol-C-methyltransferase [Medicago truncatula]	XP_003599380.1
			CyAP	squalene	comp1429	GATCTGGTACTCATTATTATTCAATCCTGTAACAGATGTCGGGCTGAATCGAGAAATTTCTCTTAATGGTCCCCCAATACCACAACCAACATCCAAAACCTTCTGTCCGGGCTTAAGACCAAGTTGTAAAGCAAGGAAGTGTTCGTGTCGCTTGATGCTCTCTCTAAGAGGTTCCCCTACCCATCTTGTTGCAAAATGGAAAGATTCCCCCCAGCCAAACTCATAAAAGCTTGTCGCAAGATCCGGGCGGAAGACATTG	259	0	S-adenosyl-methionine-sterol-C-methyltransferase [Medicago truncatula]	XP_003599380.1
			CyAP	squalene					sterol 24-c-methyltransferase [Trypanosoma brucei brucei TREU927]	XP_822930.1
			CyAP	squalene	comp2308	ACTATCCATGAACAGATCAAAAGAATCAGTCATGCACCATTCATAAGCAGCAAAACATTGGCCAGGCTTTAACACTCTATAAATCTCTTTGTAGCATCCATGAGCATCTGGTGCATGGCAGGTGGCTTCAATAGCATACACTGCATCAAAACTATTGTCTTCGAATGGCATCTTCATAAAGTCAGCCTTGACAAAGTTGCAAGTCTTGTCCACTCCACTAATGCGATTGAGTTCCTTTCCTCTGGTGATCTGTTCATGGATAGTCG	266	0	PREDICTED: cycloartenol-C-24-methyltransferase [Cicer arietinum]	XP_004499918.1
			CyAP	squalene	comp104153	AAAGCGTGGCCTATCGATCTAGCAGCGGGCTCTCCTCTTCCTTGGTACATGCCTTTAGACAAGAGTTACTTCTCACTTAGCAGCTTCCGTCTAACGACTGTTGGACGCCTTTTCACCAGAAACATGGTGAAGGCTCTGGAGTTTGTTGGACTTGCTCCGAAGGGGAGTATAAAGGTTCAAGATTTCCTTGAGAAGGCTGCAGAGGGTCTAGTT	213	0	S-adenosyl-methionine-sterol-C-methyltransferase [Medicago truncatula]	XP_003599380.1
24-methylenesterol C-methyltransferase	2.1.1.143	SMT2	CyAP	cholesterol	comp2927	ATCCATGAACAGATCCCGTTCCTTGACAACCTCAAATCCAACTTTCTTAGCCGTTTCAGCTATCTCATCATACCTTCTAAGCCCAGGAAGCGCATCACCTCTTTCAATCCCTTGAATAATCTCAACATGTTCAGCGTTTTCACCGTTGAATTTCTCAGTAGTGACCCATTCATATGAAACGTAAAGAGCACCAGGTTTCAAAACCCTAAAAATTTCAGTGTAAACTTCTTCAAGCTTAGGCGCGTGGCACGTGGCTTCAATTGAATACACGCCATCGAAGCTGTTATCGGCAAATGGCATCTGAAGAAAATTACCACAAACAACTTCGCATAGAGAATCTAAACCAGCTTTTTTGTTGTGTAATTTCGCACGATTCACTTGATACTCGTTGATCTGTTC…	404	0	24-methylenesterol C-methyltransferase [Medicago truncatula]	XP_003603838.1
			CyAP	cholesterol					S-adenosyl-methionine-sterol-C-methyltransferase [Withania somnifera]	ADN39419.1
			CyAP	MeJ	comp27112	GACTATCCATGAACAGATCCCGTTCCTTGACAACCTCAAATCCAACTTTCTTAGCCGTTTCAGCTATCTCATCATACCTTCTAAGCCCAGGAAGCGCATCACCTCTTTCAATCCCTTGAATAATCTCAACATGTTCAGCGTTTTCACCGTTGAATTTCTCAGTAGTGACCCATTCATATGAAACGTAAAGAGCACCAGGTTTCAAAACCCTAAAAATTTCGGTGTAAACTTCTTCAAGCTTAGGCGCGTGGCACGTGGCTTCAATTGAATACACGCCATCGAAGCTGTTATCGGCAAATGGCATCTGAAGAAAATTACCACAAACAACTTCGCATAGAGAATCTAAACCAGCTTTTTTGTTGTGTAATTTCGCACGATTCACTTGATACTCGTTGATCT…	408	414.94	PREDICTED: 24-methylenesterol C-methyltransferase 2 [Glycine max]	XP_003527489.1
			CyAP	squalene	comp2434	GACTATCCATGAACAGATCCCGTTCCTTGACAACCTCAAATCCAACTTTCTTAGCCGTTTCAGCTATCTCATCATACCTTCTAAGCCCAGGAAGCGCATCACCTCTTTCAATCCCTTGAATAATCTCAACATGTTCAGCGTTTTCACCGTTGAATTTCTCAGTAGTGACCCATTCATATGAAACGTAAAGAGCACCAGGTTTCAAAACCCTAAAAATTTCAGTGTAAACTTCTTCAAGCTTAGGCGCGTGGCACGTGGCTTCAATTGAATACACGCCATCGAAGCTGTTATCGGCAAATGGCATCTGAAGAAAATTACCACAAACAACTTCGCATAGAGAATCTAAACCAGCTTTTTTGTTGTGTAATTTCGCACGATTCACTTGATACTCGTTGATCT…	412	0	PREDICTED: 24-methylenesterol C-methyltransferase 2 [Glycine max]	XP_003527489.1
Sterol-4alpha-methyl oxidase	1.14.13.72	SMO	CHLP	cholesterol	comp61450	ATTGAAAGGCATGTATGTCCCAAGAATTTTATCCCATATGGGAAAGAATGGCTGAGAATAATTGTATTTGAGCCCTTGTAGTTGATGATGAATGTCATGATACGCCGTGTTATTCTGGAAAAATATATGGAAGATATTGCCAGGCAACCACAGTCCACAGTGGTCGTCGACGGTTTTCACAACAGCAAAGCAGAAGAATACAACGGCTGTTCTCGCAGTCATCCCTGAGACAAGAAAGGAGATAGCTCCACCAACAGTGTCAAGTAGAAGACCCTCGATAGGGTGATTGTAAAGGGCTCCTAGTGCATAAGGAACAACCAGTCTATGATGCTGGGAGTGGATATGGCGGTATAGAAACTTGTTCTGATGCATGTACCGATGCACAAAGT	389	0	hypothetical protein PHAVU_007G085500g [Phaseolus vulgaris]	ESW15597.1	FA_hydroxylase_PF04116.8_Fatty acid hydroxylase superfamily
			CHLP	cholesterol	comp60361	CTTCATATTCTACTGGGGACACAGGATATTGCACACAAAATGGTTATACAAGCATGTCCACAGTGTACATCACGAGTATGCGACACCATTTGGACTTACTTCGGAATATGCTCATCCTGCTGAAATACTTTTCCTTGGGTTTGCAACCGTTATCGGTCCTGCCATCACTGGGCCCCACTTGATAACTTTGTGGTTATGGGTGTCTCTTAGAATCCTAGAGACAGTTGAGGCGCATAGTGGTTACCATTTTCCTTGGAGTCCCTCAAACTTCTTACCATTATATGGCGGATCTGCGGTGAGAGGTGGAG	308	0	PREDICTED: methylsterol monooxygenase 2-2-like [Solanum tuberosum]	XP_006358705.1
			CHLP	MeJ	comp1435	GATCGTTATTGCGATGTTTGTGATGGATACATGGCAGTACTTTGTGCATCGGTACATGCATCAGAACAAGTTTCTATACCGCCATATCCACTCCCAGCATCATAGACTGGTTGTTCCTTATGCAATAGGAGCCCTTTACAATCACCCTATCGAGAGTCTTCTACTTGACACTGTTGGTGGAACCATCTCCTTTCCTGTCTCAGGGATGACTGCGAGAACAGCCGTTGTATTCTTCTGCTTTGCTGTTGTGAAAACCGTCGACGACCACTGTGGACTGTGGTTGCCTGGCAATATCTACCATTTATTTTTCCAGAATAACACGGCGTACCATGACATTCATCATCAACTACAAGGGCTCAAATACAATTATTCTCAGCCATTCTTTCCCATATGGGATAA…	430	377.98	PREDICTED: sphinganine C(4)-monooxygenase 1-like [Cicer arietinum]	XP_004496405.1	FA_hydroxylase_PF04116.8_Fatty acid hydroxylase superfamily
			CHLP	squalene	comp36215	ACTATCCATGAACAGATCGTTATTGCGATGTTTGTGATGGATACATGGCAGTACTTTGTGCATCGGTACATGCATCAGAACAAGTTTCTATACCGCCATATCCACTCCCAGCATCATAGACTGGTTGTTCCTTATGCAATAGGAGCCCTTTACAATCACCCTATCGAGGGTCTTCTACTTGACACTGTTGGTGGAGCCATCTCCTTTCTTGTCTCAGGGATAACTGCGAGAACAGCCGTTGTATTCTTCTGCTTTGCTGTTGTGAAAACCGTCGACGACCACTGTGGACTGTGGTTGCCTGGCAATATCTTCCATTTATTTTTCCAGAATAACACGGCGTATCATGACATTCATCATCAACTACAAGGGCTCAAATACAATTATTCTCAGCCATTCTTT…	500	0	PREDICTED: sphinganine C(4)-monooxygenase 1-like [Cicer arietinum]	XP_004496405.1
3-beta-hydroxysteroid-4-alpha-carboxylate 3-dehydrogenase	1.1.1.170	HSD	CHLP	cholesterol	comp118537	GAACAGATCTTGTATCCATTGCTTAATCGGTGGTGGCTCCCTCAACCGTTCATCCTTCCGAGTGAAGTACACAAGGTGGGAGTGACTCACTATTTCTCTTATCTTAAAGCCAAAGAGGAGCTTGGCTATTTTCCCAAGGGGACCCCGCGAGAGGGGATGGATTCTACCATATCTTACTGGAAACAGAGGAAAAGGCAAATTCTAGACGGACCTACCATCTATAC	224	0	unknown [Medicago truncatula]	AFK41952.1
			CHLP	cholesterol	comp39807	TCCATGAACAGATCATAACCATGGCAAGGTTAGGTCTGCTTCTGTTCAGAATTGGTGACAAGACTGTAAAGTCAGATTGGGTTTTTGTGGATAACCTTGTCCTTGCTCTTATAATGGCAAGTATGGGACTTTTGGATGACGACAATGACAAGGGAAAACGACCTATAGCTGCTGGCCAGGCATACTTTATATGTGACGGTTCACCTGTCAATTCTTTCGAATTCCTCCAACCTCTACTCAGGAGTTTGGACTATGAACTACCAAAAACATCTTTAGCTCTCAAACATGCTCTTGTTCTTGGGAAGATTTGCCAGGGTGTTTATATGATCTGTTCATGGA	339	0	unknown [Medicago truncatula] PREDICTED: short-chain dehydrogenase/reductase family 42E member 1 [Setaria italica]	XP_004953686.1; AFK41952.1	3Beta_HSD_PF01073.14_3-beta hydroxysteroid dehydrogenase/isomerase family
			CHLP	cholesterol	comp42242	ATCCATGAACAGATCTGCTCTCTGCTGGGAACTCATACGAAGAGGTGCTCAAGAGGTTCGAGCCTTTGACCTCCGCCAATCTTCTCCTTGGTCGCATCTTCTTAAACACAAGGGAGTCAACTGCATACAAGGGGATGTTTCCCGCAAAGAGGATGTTGAAAGGGCACTCCGCGGTGCAGAATGTGTATTCCACCTTGCTGCCTTTGGGATGTCAGGAAAAGAGATGCTGCAATTCGCTCGAGTTGATCTGTTCATGGA	258	0	unknown [Medicago truncatula]	AFK41952.1	3Beta_HSD_PF01073.14_3-beta hydroxysteroid dehydrogenase/isomerase family
			CHLP	MeJ	comp456	GATTTGTATTAGAGATAGTTCCATGAACAGATGCGCAATCATATGTCCATGAGCCACATTTTCAACATATGTGAAATCATATACGTTATAGCCATCACCAACAATGAACTTGGATTTCCCTGCCTTTGCAGCATCAATCAATGAAGGCACCAACAGTTTATCACCAGGTCCAAAAATGCTGCTAGGGCGTATGCAGCAAGTTAGGAGTCCGCTAGTCCCATTAGCCTTGATAACCAATACCTCGCCCTCGGCTTTAGTTGCTGAGTAGTGATCCTCTTTTGTTGAAGAAAAGTGAAAGCTATGTAAGGCCACATTTTGTCCGCTGGTCAAGAGTCAGAACTACATATGATACATATGGCAATGAAGAACACAGTGATAGTGGAAGTGAAGCATCAGACG…	489	0	3beta-hydroxysteroid-dehydrogenase/decarboxylase isoform [Medicago truncatula]	XP_003603241.1
			CHLP	MeJ	comp64522	ATCTAAATCCCTTAACGAGGATCATATAAACACCCTGGCAAATCTTCCCAAGAACAAGAGCATGTTTGAGAGCTAAAGATGTTTTTGGTAGTTCATAGTCCAAACTCCTGAGTAGAGGTTGGAGGAATTCGAAAGAATTGACAGGTGAACCGTCACATATAAAGTATGCCTGGCCAGCAGCTATAGGTCGTTTTCCCTTGTCATTGTTGTCATCCAAAAGTCCCATACTTGCCATTATAAGAGCAAGGA	249	0	3-beta-hydroxy-delta5-steroid dehydrogenase [Solanum tuberosum]	AFX66971.1
			CHLP	MeJ	comp147036	TGAAAGCGTGGCCTATCGATCGTTATGCGAAGGTGGGTAAGGCAGCGATTCACTTCCATTATGAATTCCATGAATTCCATCAAAAACAACACTAGGAGAACTAGTATAAATGAGTCTCTTCACTTTTAACTCCACACAAGCATCAATAACATTCTTTGTTCCTTCAACATTGACGGAATGATGAAGCTGGTAGTTGTTAATAGAAGAGTTTGGAGCCTTTCTCTTATTCCCATTTTTATCTTCCG	245	0	3beta-hydroxysteroid-dehydrogenase/decarboxylase isoform [Medicago truncatula]	XP_003603241.1
			CHLP	MeJ	comp1455	GACATGTGCAGCTGTCGCTAAAATGAATACCAGCCTTGTCATCCACATTGACCGAAAGACGAATAGATTTATAGCTCTGAGAAGATACATAATCCCTATGTCTGGTAGGAAAGCAGCACAGAATAGTGAGGTCATTCCAACGACACAAAACAGCCAAGTATAGATGGTAGGTCCGTCTAGAATTTGCCTTTTCCTCTGTTTCCAGTAAGATATGGTAGAATCCATCCCCTCTCGCGGGGTCCCCTTGGGAAAATAGCCAAGCTCCTCTTTGGCTTTAAGATAAGAGAAATAGTGAGTCACTCCCACCTTGTGTACTTCACTCGGAAGGATGAATGGTTGAGGGAGCCACCACCGATTAAGCAATGGATACAA	372	0	unknown [Medicago truncatula]	ACJ85795.1
			CHLP	squalene	comp27806	GGCTAATGAGACTAGCGGACTCCTAACTCGCTGCATACGCCCTAGCAGCATTTTTGGACCTGGTGATAAACTGTTGGTGCCTTCATTGATTGATGCTGCAAAGGCAGGGAAATCCAAGTTCATTGTTGGTGATGGCAATAACGTATATGATTTCACATATGTTGAAAATGTGGCTCATGGCCATATATGTGCGGATCTGTTCATGGACTGTCTC	214	0	PREDICTED: 3beta-hydroxysteroid-dehydrogenase/decarboxylase isoform 2 [Cicer arietinum]	XP_004501411.1
			CHLP	squalene					PREDICTED: 3beta-hydroxysteroid-dehydrogenase/decarboxylase isoform 2-like [Cucumis sativus]	XP_004144278.1
			CHLP	squalene	comp29	GACTATCCATGAACAGATCATATAAACACCCTGGCAAATCTTCCCAAGAACAAGAGCATGTTTGAGAGCTAAAGATGTTTTTGGTAGTTCATAGTCCAAACTCCTGAGTAGAGGTTGGAGGAATTCGAAAGAATTGACAGGTGAACCGTCACATATAAAGTATGCCTGGCCAGCAGCTATAGGTCGTTTTCCCTTGTCATTGTTGTCATCCAAAAGTCCCATACTTGCCATTATAAGAGCAAGGACAAGGTTATCCACAAAAACCCAATCTGACTTTACAGTCTTGTCACCAATTCTGAACAGAAGCAGACCTAACCTTGCCATGGTTATGATCTGTTCATGGAT	345	0	PREDICTED: short-chain dehydrogenase/reductase family 42E member 1 [Setaria italica] unknown [Medicago truncatula]	XP_004953686.1; AFK41952.1	3Beta_HSD_PF01073.14_3-beta hydroxysteroid dehydrogenase/isomerase family
			CHLP	squalene	comp1800	ATCCACCCTTTTAGCCAGTTACCAAGCATAAATGGCCTCAATGACATGTGCAGCTGTCGCTAAAATGAATACCAGCCTTGTCATCCACATTGACCGAAAGACGAATAGATTTATAGCTCTGAGAAGATACATAATCCCTATGTCTGGTAGGAAAGCAGCACAGAATAGTGAGGTCACTCCAACGACACAAAACAGCCAAGTATAGATGGTAGGTCCGTCTAGAATTTGCCTTTTCCTCTGTTTCCAGTAAGATATGGTAGAATCCATCCCCTCTCGCGGGGTCCCCTTGGGAAAATAGCCAAGCTCCTCTTTGGCTTTAAGATAAGAGAAATAATGAGTCACTCCCACCTTGTGTACTTCACTCGGAAGGATGAATGGTTGAGGGAGCCACCACCGATT…	428	850.89	Short-chain dehydrogenase/reductase family 42E member 1 [Triticum urartu]	EMS48927.1
Cycloeucalenol cycloisomerase/Cyclopropyl isomerase	5.5.1.9	CPI	CHLP	cholesterol	comp1007	ACTATCCATGAACAGATCAGAAATTTGGCACTGCAAGCATTAAATACAAGGATAGTCCAAGTTTGTTTCTTCTGATATTCTCCACACATAACGGTCAACATTTTTGGATTGCTTTGTCCGTGTAATTCTCATGTGAGATTGGCGTGTGTTGAAAACCAGGGTAATCCAGTTGAAGAACACTGTTTTGCTTCTGAGACCGGAACAATTGGACCCAGAAAGATGCGCCACAAATCAAGTATTATTGTGACCAGCATCGCAGCACCCAAAGCATCAACAGCTACTCTGGCCAAGTCCCATTTATTGCCAGGTTTCTCATCAACCCTTAGAAACATTGGGAAGCTCACGATAAAGTACATTGCATAAAACAATGATCTGTTCATGGATAGT	387	1002.32	cycloeucalenol cycloisomerase [Medicago truncatula]	XP_003602088.1
			CHLP	MeJ	comp230	GTTTTATGCAATGTACTTTATCGTGAGCTTCCCAATGTTTCTAAGGGTTGATCAGAAATTTGGCACTGCAAGCATTAAATACAAGGATAGTCCAAGTTTGTTTCTTCTGATATTCTCCACACATAACGGTCAACATTTTTGGATTGCTTTGTCCGTGTAATTCTCATGTGAGATTGGCGTGTGTTGAAAACCAGGGTAATCCAGTTGAAGAAC	213	0	PREDICTED: cycloeucalenol cycloisomerase isoform X1 [Cicer arietinum]	XP_004500654.1
			CHLP	MeJ					PREDICTED: cycloeucalenol cycloisomerase [Fragaria vesca subsp. vesca]	XP_004297569.1
			CHLP	squalene	comp3693	GACTATCCATGAACAGATCAGAAATTTGGCACTGCAAGCATTAAATACAAGGATAGTCCAAGTTTGTTTCTTCTGATATTCTCCACACATAACGGTCAACATTTTTGGATTGCTTTGTCCGTGTAATTCTCATGTGAGATTGGCGTGTGTTGAAAACCAGGGTAATCCAGTTGAAGAACACTGTTTTGCTTCTGAGACCGGAACAATTGGACCCAGAAAGATGCGCCACAAATCAAGTATTATTGTGACCAGCATCGCAGCACCCAAAGCATCAACAGCTACTCTGGCCAAGTCCCATTTATTGCCAGGTTTCTCATCAACCCTTAGAAACATTGGGAAGCTCACGATAAAGTACATTGCATAAAACAATGATCTGTTCATGGAT	385	3143.68	cycloeucalenol cycloisomerase [Medicago truncatula]	XP_003602088.1
			CHLP	squalene	comp50967	TGTGTGGTACATTGTTCATTCTCCATGATGGAAAGGTATAAGATGCACCCAGAGCTGTGAAAAAGTAATGAGTCCAGAAATAATTCCCAACATAACTGAAGATCATTATCCAGAGACTGGCCTTGACCCAATAACGGTTGTGCCAAGATATGCCTCTATCAGCCTTACAAACGAACAAAATAGGAATGAGGAAAGCAGGAAGTGCTGAGACCAAGCCAAGAAGTAAATACTCCAATTCAGTGAATTTCTCGTAAAGCTTATAAGGAACAACAATGCCAAGAGAAAGGGAAAGCCAGAAAG	300	0	cycloeucalenol cycloisomerase [Medicago truncatula]	XP_003602088.1
			CHLP	squalene					PREDICTED: cycloeucalenol cycloisomerase [Vitis vinifera]	XP_002283559.1
Sterol 14-demethylase (cytochrome P450, family 51)	1.14.13.70	CYP51	CHLP	cholesterol	comp4337	CTATCCATGAACAGATCAACTCTGTCTCCGTGTTTCTCCATCAAGTTCTTTTGCTCCTCCTCCACAGCAGAAAGGTACTGTTTGTTACACATGAGATATGCTCCGGTCCAAGTGGAGGTGATTGAACTGGTGTGCTGTCCTGCGAAAAGAGAAGCAATGAGGAGTCCTGTGACTTCACCTTCTGTTGTTGGGCGACCGTCTTTGTATTTTGAGTCAATGAAGCACTGCAGCATGTCGTCCTCTGACCTATTAGCACTTTTACGTGAAGATATGATGTTGGTAAAGATTTCAGCAAGCTTCTTTCTTGCGTTGTCGCGGCGCCTGTGAGCTGGGATTGGCAGGTATGGGAGAAGAACACTGATTGGAAGCATTCCATTGTCGAGGTCATGGAACAAAGCA…	481	2343.87	cytochrome P450 monooxygenase CYP51G1 [Medicago truncatula]	ABC59074.1
			CHLP	cholesterol	comp928	CGACTATCCATGAACAGATCACGATGTTTTGGCTGAGATGGATGTCTTGTATAGGTGCATTAAAGAAGCCTTGAGACTCCACCCTCCACTAATTATGTTGCTGAGAAGCTCACACAGCGATTTCAGCGTGACAACAAGAGAGGGGAAAGAGTATGACATTCCCAAGGGTCATATAGTTGCTACATCCCCTGCATTTGCAAACAGGTTACCACACATTTTCAATGACCCTGATAAGTA	237	0	unknown [Lotus japonicus]	AFK43443.1	p450_PF00067.17_Cytochrome P450
			CHLP	MeJ	comp2760	ATCCATGAACAGATCACCTTGACAGCCAGTAGATGTCTGTTGGGACGCGAAGTTCGTGACAAGCTCTTCGATGATGTCTCTGCTTTGTTCCATGACCTCGACAATGGAATGCTTCCAATCAGTGTTCTTCTCCCATACCTGCCAATCCCAGCTCACAGGCGCCGCGACAACGCAAGAAAGAAGCTTGCTGAAATCTTTACCAACATCATATCTTCACGTAAAAGTGCTAATAGGTCAGAGGACGACATGCTGCAGTGCTTCATTGACTCAAAATACAAAGACGGTCGCCCAACAACAGAAGGTGAAGTCACAGGACTCCTCATTGCTTCTCTTTTCGCAGGACAGCACACCAGTTCAATCACCTCCACTTGGACCGGAGCATATCTCATGTGTAACAAA…	480	942.90	cytochrome P450 monooxygenase CYP51G1 [Medicago truncatula]	ABC59074.1
			CHLP	MeJ	comp2167	ACTATCCATGAACAGATCATACTTATCAGGGTCATTGAAAATGTGTGGTAACCTGTTTGCAAATGCAGGGGATGTAGCAACTATATGACCCTTGGGAATGTCATACTCTTTCCCCTCTCTTGTTGTCACGCTGAAATCGCTGTGTGAGCTTCTCAGCAACATAATTAGTGGAGGGTGGAGTCTCAAGGCTTCTTTAATGCACCTATACAAGACATCCATCTCAGCCAAAACATCGTGATCTGTTCATGGATAGTCG	256	0	unknown [Lotus japonicus]	AFK43443.1	p450_PF00067.17_Cytochrome P450
			CHLP	squalene	comp4118	ACCTAGGAGCAAATAGGATAGAATCCCCACTTCCAACATCAATAGCTCCATAAAAACCAGGTTCTTTAACTCCAAACAAATAAGCGAAGTAACTCTCTTGCCTGAAGAGTTCAAGGTGATCACCTTGACAGCCAGTAGATGTCTGTTGGGACGCGAAGTTCGTGACAAGCTCTTCGATGATGTCTCTGCTTTGTTCCATGACCTCGACAATGGAATGCTTCCAATCAGTGTTCTTCTCCCATACCTGCCAATCCCAGCTCACAGGCGCCGCGACAACGCAAGAAAGAAGCTTGCTGAAATCTTTACCAACATCATATCTTCACGTAAAAGTGCTAATAGGTCAGAGGACGACATGCTGCAGTGCTTCATTGACTCAAAATACAAAGACGGTCGCCCAAC…	585	1006.61	cytochrome P450 monooxygenase CYP51G1 [Medicago truncatula]	ABC59074.1
			CHLP	squalene	comp5911	ACTATCCATGAACAGATCATACTTATCAGGGTCATTGAAAATGTGTGGTAACCTGTTTGCAAATGCAGGGGATGTAGCAACTATATGACCCTTGGGAATGTCATACTCTTTCCCCTCTCTTGTTGTCACGCTGAAATCGCTGTGTGAGCTTCTCAGCAACATAATTAGTGGAGGGTGGAGTCTCAAGGCTTCTTTAATGCACCTATACAAGACATCCATCTCAGCCAAAACATCGTGATCTGTTCATGGATAGT	254	0	Obtusifoliol 14-alpha demethylase [Triticum urartu]	EMS51109.1
Delta14-sterol reductase	1.3.1.70	FK	CHLP	cholesterol	comp3967	ATCCATGAACAGATCAATACCAATGAACTGAGGATTTAATTGTATTCCAAACCACCAATCGTCTATTAGGTCTCCACTGATATGAGGTTTTAGCGATGAACTTTTACTTCGTGACTTGCAACCGGAAAAATAGAGTATGAGGGCCACAAGAAAACTGAAGATAAAAGTTGTAGACAGCAGCTCAAGTCCTCTATCTGCTATGGCAGTAGGAGATACATATTCCATCTTAGCACTGATCTGTTCATGGATAG	251	0	PREDICTED: delta(14)-sterol reductase [Cicer arietinum]	XP_004497600.1
			CHLP	cholesterol					PREDICTED: delta(14)-sterol reductase [Brachypodium distachyon]	XP_003578669.1
			CHLP	cholesterol	comp150106	GAACAATTGCATCGATAATGAAGACGAGTTGAATCAGATAGAAGAACACCAGGAACAAGTTTTCCAGGGAGAATGAATCCAACAATGGCCAAATAAGTGAAGAATCCCTCGAGTAAAACAACGGAGTTCCATGATGGAATTAGAGCGTGAATGAAAAAATCCAAATCCATGTGTGACACTACTATGCTGCCTTCAAGATAGTATGACTTTGATGGTGATGGTGACGGCGGGAA	233	0	hypothetical protein PHAVU_007G223700g [Phaseolus vulgaris]	XP_007145258.1	ERG4_ERG24_PF01222.12_Ergosterol biosynthesis ERG4/ERG24 family
			CHLP	MeJ	comp21207	CTATCCATGAACAGATCAGTGCTAAGATGGAATATGTATCTCCTACTGCCATAGCAGATAGAGGACTTGAGCTGCTGTCTACAACTTTTATCTTCAGTTTTCTTGTGGCCCTCATACTCTATTTTTCCGGTTGCAAGTCACGAAGTAAAAGTTCATCGCTAAAACCTCATATCAGTGGAGACCTAATAGACGATTGGTGGTTTGGAATACAATTAAATCCTCAGTTCA	228	0	PREDICTED: delta(14)-sterol reductase [Cicer arietinum]	XP_004497600.1
			CHLP	squalene	comp2560	ATCCATGAACAGATCAGTGCTAAGATGGAATATGTATCTCCCACTGCCATAGCAGATAGAGGACTTGAGCTGCTGTCTACAACTTTTATCTTCAGTTTTCTTGTGGCCCTCATACTCTATTTTTCCGGTTGCAAGTCACGAAGTAAAAGTTCATCGCTAAAACCTCATATCAGTGGAGACCTAATAGACGATTGGTGGTTTGGAATACAATTAAATCCTCAGTTCATTGGTATTGATCTGTTCATGGAT	249	0	PREDICTED: delta(14)-sterol reductase [Brachypodium distachyon]	XP_003578669.1
			CHLP	squalene					PREDICTED: delta(14)-sterol reductase [Cicer arietinum]	XP_004497600.1
Delta(8)-delta(7) isomerase	5.3.3.5	HYD1	CHLP	MeJ	comp105793	GATCGCCTGGGGACCGGGATGCTTGCTCGTCGCGGCCATGGTCCTTACCCGTCACCCGTTGAGGTTCCCTCTGCAGGGTCTGGTCAGTCTTGGCCAGGTCTACGGCGACGTCCTGTACATGGCACTGTCTACTTTGAGCACATTGTCTACGGCTTGAGCTACTCCAGGCCAGAGCCGTTCTACTTCTAATTCTACTTCATTTTCATGAACGCCATCTGGATGGTCATTCCTGGAGCCCTGATCTGTTCATGGATAGT	257	0	hypothetical protein DOTSEDRAFT_69373 [Dothistroma septosporum NZE10]	EME47429.1
			CHLP	squalene	comp71327	AGGTGTGAGGCCAGTGAATGCCCACCAGAATATTAGCAGCCTATCAACTTTTGATTTCTTGAAGCGTCCTGAAATGGTCCATGTGAGTGCAAAGATGATGGCAACAAAGGAACCAAAGACAGTGAGAATGTTGGATTGAGAGAGGAAACAAGGAATGTAACCAGGAAGATGTAGGTCTTGTGGAACATAGGGGTGAGGATGAACAGAACCAGTTTGTGAAGTTTGAGATCTGCGGTGAGAGGCTGG	246	0	PREDICTED: probable 3-beta-hydroxysteroid-Delta(8),Delta(7)-isomerase [Glycine max]	XP_003534176.2
Delta(7)-sterol-C5(6)-desaturase/lathosterol oxidase	1.14.21.6	DWF7	CHLP	MeJ	comp60818	TTCACCGTCCCCTTCTTCGTCGCTGAAGTCCAGGGCTACAGCTTCATCTACGATTCCGCCACCGACCCGGGATTCACCCACCCGGTCCTGAGCATCTTCGGTAACGCCTGGAACTGGCTCCAGTTCCCTGTCTTCCTGACGTTCACCGACTTCGGCATCTACTGGATTCACCGCGCGCTGCACAGCAAGTTCCTCTACAAGCGCCTACACAAGCCTCACCACAAGTGGATCTGTTCATGGA	241	0	ERG3, C-5 sterol desaturase [Zymoseptoria tritici IPO323]	XP_003849939.1
7-dehydrocholesterol reductase	1.3.1.21	DWF5	CHLP	cholesterol	comp4188	ATCCATGAACAGATCATGTGCAATATCCATTGTGCTCCAGTATCCAGCTTCCCACCAGAAAAACTTGGTAACATACACCAGCATTAATATAGTATTTACAAGCATTGAGTCAGCTACTTTCCCATTTTCTTCATACTGCTTTATGCAATAGGTAAGTGCAAGGACAGCCCATGACATCATTCCAAATCTGCAGTTTGTGAAAACTTTTATGTCAAAATATTTTCCAATGCGTGGATAAAGCTCCATACCCCAGTAAAAATCGATGATTATGTTCCCACATGAACCAGAATCAGTTGAAGATGGTGCCAAATGACCTTTTAGGTATAAGAAAATACAAAAGATTAAGCTCCCAAAGATGAGTGTTGAAAATATCTCCCCCAAATGATCTGTTCATGGATAG	400	0	PREDICTED: 7-dehydrocholesterol reductase-like [Cicer arietinum]	XP_004507556.1
			CHLP	cholesterol	comp3298	ATCCATGAACAGATCGATTTTGAAGAGTTTCGATTACTTGAAAAATAATGGTTTACAAGGTTTTGTTAATCTATGGCCTAAACCAACACTTCTCGCTTGCCAAATTATTGCTGTTTACGGTGCATTTGAAGCCGCACTTCAGCTTCTTCTTCCTGGTGAAACTGTTTACGGTCCTATTTCTCCCGCCGGTAACCGTCCTGTCTATAAGGCAAATGGTGTTGCTGCATATTTAGTTACTTTGGTTACTTATGTTGCTCTTTGGTGGTTTGGGATATTCAACCCAACAATCGTTTATGATCTGTTCATGGATAG	312	823.19	PREDICTED: 7-dehydrocholesterol reductase-like [Cicer arietinum] 7-dehydrocholesterol reductase [Aegilops tauschii]	XP_004507556.1; EMT02871.1
			CHLP	MeJ	comp2096	ATCCATGAACAGATCATGTGCAATATCCATTGTGCTCCAGTATCCAGCTTCCCACCAGAAAAACTTGGTAACATACACCAGCATTAATATAGTATTTACAAGCATTGAGTCAGCTACTTTCCCATTTTCTTCATACTGCTTTATGCAATAGGTAAGTGCAAGGACAGCCCATGACATCATTCCAAATCTGCAGTTTGTGAAAACTTTTATGTCAAAATATTTTCCAATGCGTGGATAAAGCTCCATACCCCAGTAAAAATCGATGATTATGTTCCCACATGAACCAGAATCAGTTGAAGATGGTGCCAAATGACCTTTTAGGTATAAGAAAATACAAAAGATTAAGCTCCCAAAGATGAGTGTTGAAAATATCTCCCCCAAATGATCTGTTCATGGA	397	0	PREDICTED: 7-dehydrocholesterol reductase-like [Cicer arietinum]	XP_004507556.1
			CHLP	MeJ					ergosterol biosynthesis ERG4/ERG24 family [Guillardia theta CCMP2712]	XP_005822681.1
			CHLP	MeJ	comp20322	AGGATTATAAACGATTGTTGGGTTGAATATCCCAAACCACCAAAGAGCAACATAAGTAACCAAAGTAACTAAATATGCAGCAACACCATTTGCCTTATAGACAGGACGGTTACCGGCGGGAGAAATAGGACCGTAAACAGTTTCACCAGGAAGAAGAAGCTGAAGTGCGGCTTCAAATGCACCGTAAACAGCAATAATTTGGCAAGCGAGAAGTGTTGGTTTAGGCCATAGATTAACAAAACCTTGTAAACCATTATTTTTCAAGTAATCGAAACTCTTCAAAATCGATCTGTTCATGGATAG	303	0	7-dehydrocholesterol reductase [Aegilops tauschii] PREDICTED: 7-dehydrocholesterol reductase-like [Cicer arietinum]	XP_004507556.1; EMT02871.1
			CHLP	MeJ	comp89874	GAAGAAGGCTTCTTTTGGTTTCCCCGGAAGTAGTAGTATATGAGGCTTCTATCTTTGATGGAGCTTTTCCCCAGACCAAGCCTTTTCCGTTTGTCCTACGAAACTCTTGCCTTTGCCTATCACAATCATAGTTGATGTATACGCACAGAATGCCCGCCACTAAAATAAAGAGTGCTAGCTGGGTGCCAAGATTTACTGGATGGTTGACAAGGTACATTCCAGGAGATGTAT	231	0	putative delta-7-sterol reductase family protein [Populus trichocarpa]	XP_002311902.1	ERG4_ERG24_PF01222.12_Ergosterol biosynthesis ERG4/ERG24 family
			CHLP	squalene	comp3395	GACTATCCATGAACAGATCATGTGCAATATCCATTGTGCTCCAGTATCCAGCTTCCCACCAGAAAAACTTGGTAACATACACCAGCATTAATATAGTATTTACAAGCATTGAGTCAGCTACTTTCCCATTTTCTTCATACTGCTTTATGCAATAGGTAAGTGCAAGGACAGCCCATGACATCATTCCAAATCTGCAGTTTGTGAAAACTTTTATGTCAAAATATTTTCCAATGCGTGGATAAAGCTCCATACCCCAGTAAAAATCGATGATTATGTTCCCACATGAACCAGAATCAGTTGAAGATGGTGCCAAATGACCTTTTAGGTATAAGAAAATACAAAAGATTAAGCTCCCAAAGATGAGTGTTGAAAATATCTCCCCCAAATGATCTGTTCATG…	405	473.10	PREDICTED: 7-dehydrocholesterol reductase-like [Cicer arietinum]	XP_004507556.1
			CHLP	squalene	comp3723	TAGACAGTCCATGAACAGATCGATTTTGAAGAGTTTCGATTACTTGAAAAATAATGGTTTACAAGGTTTTGTTAATCTATGGCCTAAACCAACACTTCTCGCTTGCCAAATTATTGCTGTTTACGGTGCATTTGAAGCCGCACTTCAGCTTCTTCTTCCTGGTGAAACTGTTTACGGTCCTATTTCTCCCGCCGGTAACCGTCCTGTCTATAAGGCAAATGGTGTTGCTGCATATTTAGTTACTTTGGTTACTTATGTTGCTCTTTGGTGGTTTGGGATATTCAACCCAACAATCGTTTATGATCTGTTCATGGATAG	318	0	7-dehydrocholesterol reductase [Aegilops tauschii] PREDICTED: 7-dehydrocholesterol reductase-like [Cicer arietinum]	XP_004507556.1; EMT02871.1
			CHLP	squalene	comp63056	GTATATGAGGCTTCTATCTTTGATGGAGCTTTTCCCCAGACCAAGCCTTTTCCGTTTGTCTTACGAAACTCTTGCCTTTGCCTATCACAATCATAGTTGATGTATATGCACAGAATGCCCGCCACTAAAATAAAGAGTGCTAGCTGGGAGCCAAGATTTACTGGATGGTTGACAAGGTACATTCCAGGAGATGTATAGATCGATGGAACCCAAACCAAAC	220	0	unknown [Lotus japonicus]	AFK37028.1	ERG4_ERG24_PF01222.12_Ergosterol biosynthesis ERG4/ERG24 family
Delta(24)-sterol reductase/Lanosterol Delta(24)-reductase	1.3.1.72	DWF1	CHLP	cholesterol	comp4546	GACTATCCATGAACAGATCACCAAATGGGAGGATAAGCTTTACCTCCCAAAACAAACACCTAGTGTGCCTGTGATAATATTCTCTGGTGGGAATGTATTCGACAAACAATCCTTTCTTAAGTGCTGTCTCTGCATGTTGGTAGAACCAGGTTTTGTACCACCACCCTACACTGTTAATCTTATTTCCTTTCTTCTTGGCCTCTTCTTTTGAAGCATATCTCCCTGTCATGCACACAGCTCGTGTTGGCGAATAAATCAGAGTTTCAACAAAGTCGGGAACCTTCTCATCATTATCCTGGTCTCCAAATCTGGGGGCAAAAGAATCAGCATATGCTTGTGAAATATCTTTCAGGGTACCAACAACTGGTTTATAGGTTAGCTTCATGTACTCCTTAATGT…	424	2935.08	Delta(24)-sterol reductase	P93472.1
			CHLP	cholesterol	comp4518	TATCCATGAACAGATCAATGGTGGTTTAGGTTTCTGTTTGGATGGGCGATGCCCCCCAAGGTTTCTCTGCTCAAGGCAACTCAAGGTGAATCTATTAGAAACTATTACCATGAAATGCATGTTATCCAGGACATACTTGTTCCTTTGTACAAGGTGGGAGATGCACTGGAATGGGTTGACCGTGAAATGGAGGTCTACCCCCTTTGGCTCTGTCCACACAAACTGTACAAGCTGCCAGTGAAAACCATGATTTACCCAGAAGCAGGCTTCGAGCTGCAACGCAGGCAGGGAGACACACAGAATGCCCAAATGTACACAGATGTTGGAGTTTACTATGCACCAGGTCCTGTGTTAAGGGGTGAGGTGTTTGATGGCGTGGAAGTTGTGCGTAGATTGGAG…	646	1479.98	brassinosteroid biosynthetic protein LKB [Pisum sativum]	AAK15493.1
			CHLP	cholesterol	comp1369	ATCCATGAACAGATCAACTTCAAAATGACGAGCCCTTTTGTAGTCAACATTTCTCATTCCAACTACAATCCACGGCTTACGAGCGGTGCAGACAAGACCATCCTTTGAAGGATTCCTCTCTTTGAGACGTTTGACAACCTTCCCAACATTCTCATCGTGTTCCTTATTCCGTGTCTTGAAGGATTTCCACTCAGTTCTCACCTCCCCAAGGTATGTAAGGAAATGAAGTATGAAGGAAATGGGAAGGATCTGTTCATGGAT	261	0	unknown, partial [Medicago truncatula]	ACJ85787.1
			CHLP	MeJ	comp2786	ATCCATGAACAGATCACCAAATGGGAGGATAAGCTTTACCTCCCAAAACAAACACCTAGTGTGCCTGTGATAATATTCTCTGGTGGGAATGTATTCGACAAACAATCCTTTCTTAAGTGCTGTCTCTGCATGTTGGTAGAACCAGGTTTTGTACCACCACCCTACACTGTTAATCTTATTTCCTTTCTTCTTGGCCTCTTCTTTTGAAGCATATCTCCCTGTCATGCACACAGCTCGTGTTGGCGAATAAATCAGAGTTTCAACAAAGTCGGGAACCTTCTCATCATTATCCTGGTCTCCAAATCTGGGGGCAAAAGAATCAGCATATGCTTGTGAAATATCTTTCAGGGTACCAACAACTGGTTTATAGGTTAGCTTCATGTACTCCTTAATGTGTAT…	419	1186.81	Delta(24)-sterol reductase	P93472.1
			CHLP	MeJ	comp697	ATCCATGAACAGATCTACCCCATTTGGCTCTGTCCACACAAACTGTACAAGCTGCCAGTCAAAACTATGGTCTACCCAGAAGCAGGTTTCGAGCTGCAACGCAGGCAGGGAGACACACAGAATGCCCAAATGTACACAGATGTTGGAGTTTACTATGCACCAGGTCCTGTGTTAAGGGGTGAGGTGTTTGATGGCGTGGAAGTTGTGCGTAGATTGGAGACCTGGATGATTGAAAATCATGGTTTTCAGCCACAGTACTCTGTGTCTGAGCTGAATGAGAAAAACTTCTGGAGGATGTTTGATGCTGGTCTGTATGAGCATTGTAGGAGGAAGTATGGAGCTGTTGGGACCTTCATGAGTGTGTACTACAAATCAAAGAAGGGCAGGAAAAGCGAGAAG…	466	659.73	brassinosteroid biosynthetic protein LKB [Pisum sativum]	AAK15493.1
			CHLP	MeJ	comp382	ATCCATGAACAGATCAACTTCAAAATGACGAGCCCTTTTGTAGTCAACATTTCTCATTCCAACTACAATCCACGGCTTACGAGCGGTGCAGACAAGACCATCCTTTGAAGGATTCCTCTCTTTGAGACGTTTGACAACCTTCCCAACATTCTCATCGTGTTCCTTATTCCGTGTCTTGAAGGATTTCCACTCAGTTCTCACCTCCCCAAGGTATGTAAGGAAATGAAGTATGAAGGAAATGGGAAGGATCTGCGGTGAGAGGCTGG	266	0	unknown, partial [Medicago truncatula]	ACJ85787.1
			CHLP	squalene	comp3715	ATCCATGAACAGATCAAGCTTATACACATTAAGGAGTACATGAAGCTAACCTATAAACCAGTTGTTGGTACCCTGAAAGATATTTCACAAGCATATGCTGATTCTTTTGCCCCCAGATTTGGAGACCAGGATAATGATGAGAAGGTTCCCGACTTTGTTGAAACTCTGATTTATTCGCCAACACGAGCTGTGTGCATGACAGGGAGATATGCTTCAAAAGAAGAGGCCAAGAAGAAAGGAAATAAGATTAACAGTGTAGGGTGGTGGTACAAAACCTGGTTCTACCAACATGCAGAGACAGCACTTAAGAAAGGATTGTTTGTCGAATACATTCCCACCAGAGAATATTATCACAGGCACACTAGGTGTTTGTTTTGGGAGGTAAAGCTTATCCTCCCA…	423	869.97	Delta(24)-sterol reductase	P93472.1
			CHLP	squalene	comp3671	AGAGACAGTCCATGAACAGATCTACCCCATTTGGCTCTGTCCACACAAACTGTACAAGCTGCCAGTCAAAACTATGGTCTACCCAGAAGCAGGTTTCGAGCTGCAACGCAGGCAGGGAGACACACAGAATGCCCAAATGTACACAGATGTTGGAGTTTACTATGCACCAGGTCCTGTGTTAAGGGGTGAGGTGTTTGATGGCGTGGAAGTTGTGCGTAGATTGGAGACCTGGATGATTGAAAATCATGGTTTTCAGCCACAGTACTCTGTGTCTGAGCTGAATGAGAAAAACTTCTGGAGGATGTTTGATGCTGGTCTGTATGAGCATTGTAGGAGGAAGTATGGAGCTGTTGGGACCTTCATGAGTGTGTACTACAAATCAAAGAAGGGCAGGAAAAG…	473	1065.74	brassinosteroid biosynthetic protein LKB [Pisum sativum]	AAK15493.1
			CHLP	squalene	comp1191	GACTATCCATGAACAGATCCTTCCCATTTCCTTCATACTTCATTTCCTTACATACCTTGGGGAGGTGAGAACTGAGTGGAAATCCTTCAAGACACGGAATAAGGAACACGATGAGAATGTTGGGAAGGTTGTCAAACGTCTCAAAGAGAGGAATCCTTCAAAGGATGGTCTTGTCTGCACCGCTCGTAAGCCGTGGATTGTAGTTGGAATGAGAAATGTTGACTACAAAAGGGCTCGTCATTT	243	0	unknown, partial [Medicago truncatula]	ACJ85787.1
Steroid 22-alpha-hydroxylase	1.14.13.-	CYP90B1	DIOP	cholesterol	comp20077	ACTATCCATGAACAGATCCAAGAAGAAAGCAGGGGAAGTTGAACTAACTTGGGATGATTATAAAAAAATGGAATTTACTCACTGCGTTGTCAATGAAACACTACGTCTTGGAAATGTTGTGAGGTTTGTTCACAGAAAGTCTATCAAAGATGTTCGGTTCAAAGGTTACGACATTCCATGTGGATGGAACGTAATGCCGGTGATTTCGGCGGTGCATTTGAATCCTTCAAATTTTGAAGGTCGACTGTCAAATGCTTGACTCG	263	0	Cytochrome P450 enzyme [Medicago truncatula]	XP_003629467.1	K09587 CYP90B1, DWF4; steroid 22-alpha-hydroxylase [EC:1.14.13.-]
Unspecific monooxygenase	1.14.14.1		DIOP	cholesterol	comp15917	ATCCATGAACAGATCACTCGAGTTGTATATTTAAGTTTCTTCATGTCTTCAATAGATGGAAATCGGTCACCAAGTACAGAGTCAACCTCTTCTTGGAGCTTGGACATGACACTAGGCTCCTTTGAAAGAAGATAAAAGGTCCAAGTTAAAACAGCGGCTGATGTTTCATGTCCAGCAATGAGCATTGTCATTAAGTCATCACGAAGTTGCTTACTTGTCACATCATCTCCTGACGCCAACAAGAAGTGAAGAATACTTGGATCTGTTCATGGA	273	0	unknown, partial [Medicago truncatula]	ACJ85599.1	p450_PF00067.17_Cytochrome P450; K00517 E1.14.-.-; [EC:1.14.-.-]
			DIOP	cholesterol	comp16523	ATCCATGAACAGATCTATGTGGTTACGCTTCTCAATCCTTACTGGGAAGCCACCTTTCATTAATGAGGTAAAGTTTGAAGTGTACTCCGGCTCAACCCCTTCATCCATTGCAGGTATCACCCTAAACTCCCTCACAATCCCTGCAACCATCCTCTTCATCTGCAAGAACGCCATCTCCTTCCCTAAACACACCCTCGGCCCAGCCTGAAAAACCGAATAACTACAAGGATCCTGTATCTTATAAACATCTCCG	253	0	cytochrome P450-dependent fatty acid hydroxylase [Vicia sativa]	AAL54885.1	p450_PF00067.17_Cytochrome P450
			DIOP	cholesterol	comp2105	ACTATCCATGAACAGATCAATGCTTGGGCTATTCATAGGGACCCTGAAACATGGAGTGAAGCCACAACTTTCAAGCCTGAAAGGTTTGATAAAAAAGGAGAGTTGGAGAAGATGATTGCATTTGGGATGGGAAGAAGAGCATGTCCTGGAGAAGGCTTGGCTCTTAGAGCAATTAGCATGACTTTGGCATTATTGGTTCAATGCTTTGATTGGAAACGTATAAATGATGAAAAAATTGATATGTCTGAACGAGATGGATTCACTTTGACAAAGTTAGTACCATTGAAAGCTATGTGTAAAACTCGTCCCGTCGTCAACAAGGTTTTCAAGTAAATTTGTCTAAGGAAAGATAAGGATTTATCTAAGGTTTTCAAGTAATTAATTTGTGCCATAATAATA…	441	3899.76	cytochrome P450 family protein [Arabidopsis lyrata subsp. lyrata] unknown [Medicago truncatula]	XP_002877127.1; AFK44067.1	p450_PF00067.17_Cytochrome P450; K00517 E1.14.-.-; [EC:1.14.-.-]
			DIOP	cholesterol	comp3393	ACGAAAGTCGGCCATAGTGATCAATGAGTCATTGAGGCTTTATCCACAACCGCCTGTGTTGATTCGTCGCTCTCTTGAGGATGATGTTCTCGGAGAATATCCTATAAAAAGAGGAGAAGATATCTTTATATCCGTGTGGAACCTGCATCGCAGTCCAACACTGTGGAATGATGCTGATAAATTTGAACCTGAAAGATGGCCATTAGATGGACCTAACCCTAATGAGACAAATCAAAGCTTCAAATATCTTCCATTTGGCGGAGGGCCCCGAAAATGTATAGGGGATATGTTTGCTCCATACGAGGTTGTAGTAGCACTTGCAATGCTTGTTAGACGGTTCAACTTTCAAATGGCAGTTGGAGCTCCACCAGTTGTGATGACTACTGGAGCCACAATTCA…	505	0	cytochrome P450 monooxygenase CYP97A10, partial [Medicago truncatula]	ABC59110.1
			DIOP	cholesterol	comp35839	ATCCATGAACAGATCATCAACATCAACTCCTCGCATATCAACTAGGAAGCGCAGAAGACTTGCATCCTTCAAATTTGAGTAATCCCTTTGCTGCAGTTTCTCAACATCTGTTTCCTCCCTACTCTCTTTTGCATTTTTGATAAGTCCATCGAGACAAGTATTAATGACCTTAAGGTCATCCTGAAACTTCCTTTGCCTGGGTACTACCCACCTTGCTAATGGAAATTTCCAATATGGAATATAGAAAGTGGATCTGTTCATGGA	264	0	cytochrome P450 family 97 protein [Medicago truncatula]	XP_003610974.1
			DIOP	cholesterol	comp73143	ATATAATCGAAGAGCCTCCACAACAATTAACCTAATGTACTGCAACTTTTTAAGCAATTCAAAAGTTGGCCTCCCCGTACCCAACACTGAATCTACCTCTGCTTGAGCCTTCTTCATTTTGTCAGGATTTTGAGCTAGCAGGAAAACTGCCCATGTAAGAACTGCAGCCGTCGTCTCATGACCAGCAATAAGCATTGTCATTAAATCATCCCTCAACTGATGATCTGTTCATGGAT	236	0	cytochrome P450 family 97 protein [Medicago truncatula]	XP_003610974.1	p450_PF00067.17_Cytochrome P450; K14338 cypD_E, CYP102A2_3; cytochrome P450 / NADPH-cytochrome P450 reductase [EC:1.14.14.1 1.6.2.4]
			DIOP	cholesterol					cytochrome P450 [Guillardia theta CCMP2712]	XP_005827896.1
			DIOP	MeJ	comp1786	AAGGGCTTATCCCAGCTGATGGGGAAATATGGCGAGTTAGACGGCGTGCTATTGTCCCAGCATTGCATCTGAAGTTTGTAGCAGCTATGATTGGCCTTTTTGGACAAGCTACAGATAGGCTCTGCCAGAAGCTAGATACTGCTGCATCTGATGGAGAAGATGTTGAAATGGAGTCACTTTTCTCTCGATTGACGTTGGACGTCATTGGGAAAGCAGTGTTCAATTATGATTTTGATAGTTTATCAAATGACACTGGTATAATTGAGGCTGTTTATACCGTACTGAGAGAAGCAAAA	296	0	putative cytochrome P450 superfamily protein [Zea mays]	DAA64368.1	p450_PF00067.17_Cytochrome P450
			DIOP	MeJ	comp1992	GGAACGATAGGAGGTTTTATTCTGCGTGTTACAGTCATGTTCAACCCTTGTGTTGTATGAATTGTGGCTCCAGTAGTCATCACAACTGGTGGAGCTCCAACTGCCATTTGAAAGTTGAACCGTCTAACAAGCATTGCAAGTGCTACTACAACCTCGTATGAAGCAAACATATCCCCTATACATTTTCGGGGCCCTCCGCCAAATGGAAGATATTTGAAGCTTTGATTTGTCTCATTAGGGTTAGGTCCATCTAATGGCCATCTTTCAGGTTCAAATTTATCAGCATCATTCCACAGTGTTGGACTGCGATGCTGGTTCCACACGGATATAAAGATATCTTCTCCTCTTTTTATAGGATATTCTCCGAGAACATCATCCTCAAGAGAGCGACGAATCAAC…	425	771.59	cytochrome P450 monooxygenase CYP97A10, partial [Medicago truncatula]	ABC59110.1	K15747 LUT5, CYP97A3; beta-ring hydroxylase [EC:1.14.-.-]
			DIOP	MeJ	comp61800	GTTGATGATGGTGTTGTTAAGAGTGTGGAGCAACTTGTTGAAGAGAAAAAACGAGCTGAATTGTCTGCTAGAATTGCCTCAGGTGAATTCACTGTTAAACAGGAATCTGGTTTACCTTCTATATTAAAGAAGAGCTTGTCAAATTTGGGAGTGTCCAATGAGATTTTGGAATTTTTATTTGGTCTGTATCCCAAAATTCCTGAGGCAAAAGGATCTGTTCATGGA	225	0	Cytochrome P450, family 97, subfamily A, polypeptide 3 isoform 1 [Theobroma cacao]	XP_007029434.1
			DIOP	MeJ	comp64114	GAACAGATCCAAGTATTCTTCACTTCTTGTTGGCGTCAGGCGATAATGTGACAAGTAAGCAACTTCGTGATGACTTAATGACAATGCTCATTGCTGGACATGAATCATCAGCCGCTGTTTTAACTTGGACCTTTTATCTTCTTTCAAAGGAGCCTAGTGTCATGTCCAAGCTCCAAGAAGAGGTTGACTCTGTACTTGGTGACCGATTTCCATCTATTGAAGACATGAAGAAACTTAAATATACAACTCGAGTGATCTGTTCATGGAT	268	0	cytochrome P450 family monooxygenase [Medicago truncatula]	XP_003590442.1	p450_PF00067.17_Cytochrome P450; K00517 E1.14.-.-; [EC:1.14.-.-]
			DIOP	MeJ	comp76464	GTGGTTACGCTTCTCAATCCTTACTGGGAAGCCACCTTTCATTAATGAGGTAAAGTTTGAAGTGTACTCCGGCTCAACCCCTTCATCCATTGCAGGTATCACCCTAAACTCCCTCACAATCCCTGCAACCATCCTCTTCATCTGCAAGAACGCCATCTCCTTCCCTAAACACACCCTCGGCCCAGCCTGAAAAACCGAATAACTAAGGATCTGTTCATGGAT	222	0	putative cytochrome P450 monooxygenase similar to cytochrome P450 CYP72 family, partial [Pisum sativum]	AAC49190.1	K13407 CYP94A1; fatty acid omega-hydroxylase [EC:1.14.-.-]
			DIOP	MeJ	comp83962	GAAAGCGTGGCCTATCGATCGTCTTAAAACGGAATCGGAATCTGAATCTGTAGATTCTGTTACGGTTATTCCACACTTTCATTATGCTATGTTTTGTTTACTAGTTTTTATGTGTTTTGGTGAAAGAGTAAGTGATGAGAAAGTTAGTGATATTGAGCGTGTACAAAGGACACTTTTGTTGAGTATTAGCAGATTCAATATACTGAATTTCTGGCCT	217	0	cytochrome P450 family protein [Medicago truncatula]	XP_003593328.1; AES63588.1
			DIOP	MeJ					cytochrome P450 family protein [Medicago truncatula]	XP_003593337.1
			DIOP	MeJ	comp88342	TTGGGTACGGGGAGGCCAACTTTTGAATTGCTTAAAAAGTTGCAGTACATTAGGTTAATTGTTGTGGAGGCTCTTCGATTATATCCACAACCACCTCTGCTGATTAGACGTTCACTCAAATCTGATGTTTTACCAGGAGGGCATAAAGGTGACAAAGATGGTTATACAATTCCGGCTGGGACTGATGTCTTCATTTCTGTATATAATCTCCATCGATCTGCGGTAAGAGGCTGGA	235	0	cytochrome P450 family 97 protein [Medicago truncatula]	XP_003610974.1
			DIOP	squalene	comp16075	ATCCATGAACAGATCAATGAGTCATTGAGGCTTTATCCACAACCGCCTGTGTTGATTCGTCGCTCTCTTGAGGATGATGTTCTCGGAGAATATCCTATAAAAAGAGGAGAAGATATCTTTATATCCGTGTGGAACCTGCATCGCAGTCCAACACTGTGGAATGATGCTGATAAATTTGAACCTGAAAGATGGCCATTAGATGGACCTAACCCTAATGAGACAAATCAAAGCTTCAAATATCTTCCATTTGGCGGAGGGCCCCGAAAATGTATAGGGGATATGTTTGCTTCATACGAGGTTGTAGTAGCACTTGCAATGCTTGTTAGACGGTTCAACTTTCAAATGGCAGTTGGAGCTCCACCAGTTGTGATGACTACTGGAGCCACAATTCATACAACA…	494	329.80	cytochrome P450 monooxygenase CYP97A10, partial [Medicago truncatula]	ABC59110.1	K15747 LUT5, CYP97A3; beta-ring hydroxylase [EC:1.14.-.-]
			DIOP	squalene	comp18322	ACTATCCATGAACAGATCCTTCCATGTATTCGGATTTTCCGACAACCAAGCCGTGTAAAATTCTACACTAGCATCTGCCGGAACAGTGTACCCTCCAAGCTTTGTTTCCTCCGTAGCCGCGTGCGATAGCACAAAATGGCTCGGAGGATGACGCCGGAATGTTTCCTTCACAATTGCACTAAGATAAGGCATTTTTTCAACGTCACTGTCCATAACAACACCACATTTTCCAACACAATTAACAATTTCCATATACAACCTCTCTTGAATCTCTCGATCTGTTCATGGA	289	1060.02	cytochrome P450 mono-oxygenase superfamily, partial [Picea mariana] cytochrome P450 family 87 protein [Medicago truncatula]	XP_003610402.1; ADP89483.1	p450_PF00067.17_Cytochrome P450; K00517 E1.14.-.-; [EC:1.14.-.-]
			DIOP	squalene	comp1851	GACTATCCATGAACAGATCAATGCTTGGGCTATTCATAGGGACCCTGAAACATGGAGTGAAGCCACAACTTTCAAGCCTGAAAGGTTTGATAAAAAAGGAGAGTTGGAGAAGATGATTGCATTTGGGATGGGAAGAAGAGCATGTCCTGGAGAAGGCTTGGCTCTTAGAGCAATTAGCATGACTTTGGCATTATTGGTTCAATGCTTTGATTGGAAACGTATAAATGATGAAAAAATTGATATGTCTGAACGAGATGGATTCACTTTGACAAAGTTAGTACCATTGAAAGCTATGTGTAAAACTCGTCCCGTCGTCAACAAGGTTTTCAAGTAAATTTGTCTAAGGAAAGATAAGGATTTATCTAAGGTTTTCAAGTAATTAATTTGTGCCATAATAAT…	442	4809.92	cytochrome P450 family protein [Arabidopsis lyrata subsp. lyrata]	XP_002877127.1	p450_PF00067.17_Cytochrome P450
			DIOP	squalene	comp32891	GATCGATGGAGATTATATACAGAAATGAAGACATCAGTCCCAGCCGGAATTGTATAACCATCTTTGTCACCTTTATGCCCTCCTGGTAAAACATCAGATTTGAGTGAACGTCTAATCAGCAGAGGTGGTTGTGGATATAATCGAAGAGCCTCCACAACAATTAACCTAATGTACTGCAACTTTTTAAGCAATTCAAAAGTTGGCCTCCCCGTACCCAACACTGAATCTACCTCTGCTTGAGCCTTCTTCATTTTGTCAGGATTTTGAGCTAGCAGGAAAACTGCCCATGTAAGAACTGCAGCCGTCGTCTCGTGACCAGCAATAAGCATTGTCATTAAATCATCCCTCAACTGATGATCTGTTCATGGA	369	1146.17	cytochrome P450 family 97 protein [Medicago truncatula]	XP_003610974.1	p450_PF00067.17_Cytochrome P450
			DIOP	squalene	comp48	GACAGTCCATGAACAGATCCAAGTATTCTTCACTTCTTGTTGGCGTCAGGAGATGATGTGACAAGTAAGCAACTTCGTGATGACTTAATGACAATGCTCATTGCTGGACATGAAACATCAGCCGCTGTTTTAACTTGGACCTTTTATCTTCTTTCAAAGGAGCCTAGTGTCATGTCCAAGCTCCAAGAAGAGGTTGACTCTGTACTTGGTGACCGATTTCCATCTATTGAAGACATGAAGAAACTTAAATATACAACTCGAGTGATCTGTTCATGGAT	278	0	unknown, partial [Medicago truncatula]	ACJ85599.1	p450_PF00067.17_Cytochrome P450
			DIOP	squalene	comp72417	GAACAGATCCTTGTAATTATTCGGTTTTTCAGGCTGGGCCGAGGGTGTGTTTAGGGAAGGAGATGGCGTTCTTGCAGATGAAGAGGATGGTTGCAGGGATTGTGAGGGAGTTTAGGGTGATACCTGCAATGGATGAAGGGGTTGAGCCGGAGTACACTTCAAACTTTACCTCATTAATGAAAGGTGGCGTCCCAGAAAGGATTGAGAAGCGTAACAACATA	221	0	unknown [Medicago truncatula]	AFK39409.1	p450_PF00067.17_Cytochrome P450
26-hydroxylase	EC:1.14.-.-	CYP18A1	DIOP	cholesterol	comp6079	ACTATCCATGAACAGATCAAAAGGGCGTAGGAAAGGAACATAATCAGCCAGATTAAAAGCTCCGGTCAAAACTAATGCATCTTTAACCATTCTCTTCAAATCAAAATTCTCATACTTACTCCGACCCAATATCATCTTATACACAATTTCCTCTACAAGATTGTCTACTACCTCACTAACATTCACAACCTCACCCACCAAAGCAGCTTTCTCCAAAGACTTTACCAAAACACCCAACTCATGCTTTCTAATAGGACCAAACATATCAACTTTGGAAGCACTAAGAAGTTTCAAATTGCAAAGTTTCCTCGCACTACGCCAATACGAACCATACTCACAAAAAGCCATCCCTTTAGAACCATAAGACATGAT	372	3264.61	Cytochrome P450 [Medicago truncatula]	XP_003615674.1	K14985 CYP18A1; 26-hydroxylase [EC:1.14.-.-]
			DIOP	MeJ	comp2698	ATCCATGAACAGATCAAAAGGGCGTAGGAAAGGAACATAATCAGCCAGATTAAAAGCTCCGGTCAAAACTAATGCATCTTTAACCATTCTCTTCAAATCAAAATTCTCATACTTACTCCGACCCAATATCATCTTATACACAATTTCCTCTACAAGATTGTCTACTACCTCACTAACATTCACAACCTCACCCACCAAAGCAGCTTTCTCCAAAGACTTTACCAAAACACCCAACTCATGCTTTCTAATAGGACCAAACATATCAACTTTGGAAGCACTAAGAAGTTTCAAATTGCAAAGTTTCCTCGCACTACGCCAATACGAACCATACTCACAAAAAGCCATCCCTTTAGAACCATAAGACATGATATCAGATCTGTTCATGGATA	389	453.18	Cytochrome P450, putative [Theobroma cacao]	XP_007036488.1	p450_PF00067.17_Cytochrome P450; K14985 CYP18A1; 26-hydroxylase [EC:1.14.-.-]
			DIOP	MeJ					PREDICTED: uncharacterized protein LOC101502297 [Cicer arietinum]	XP_004490599.1
26-hydroxylase	EC:1.14.-.-	CYP734A1	DIOP	cholesterol	comp3187	TTAGCCATATGGTTACTTGATCTACTAGGAGTAATGATGGATACAGAAAAAACAACTGATAGTCCTAAGTTGAAGATGAATGAAATCATGGACGAATGCAAGACCTTTTTCTTTGCTGGTCATGAAACCACTTCAAACTTACTTAGTTGGACTGTCTTTTTATTGAGTTTGCACAAGGACTGGCAAGATAAACTTAGACAAGAGGTTCATCAGATTTGTGGCATGGAAATTCCTGATGCAGATATGCTATCAAAGTTAAAAATGGTGAATATGGTGTTGCTGGAAGCATTAAGGTTGTACAGTCCTGCAATACAACTAGAAAGAGTGGCTTCAGAAGACATGAAATTAGGA	351	0	PREDICTED: cytochrome P450 734A1-like [Cicer arietinum]	XP_004495852.1
			DIOP	cholesterol	comp4513	AAGAGACATTTCATGAACAGATCGCATTCATCTCAACATCTTGTAGCCAATTTAGATAGTAGAGGCAGTAGCTATATATGAAATGTTGAAACTAAGAGTTACAACTGCAATGGTTTTATAATGATGGGAAGACCATGTTGTGGTTGCAAAGTGAGGTTGTTAACAGGTGCATGTTCATAGTCAGGGGAAAGAGACCAAGAAAACCTTTGAAGAATTAAAGCCATCACTGTCTTAGCTTCCAACGTAGCAAAATTTTGACCAATGCAATTTCTTGGACCCACAGAAAATGCAAGTAGAGCATTTGGGTGCTTTGAGGCCTTAGATACTCCATTTATGAATCTCATTGGATTGAACTCATTTGCATCTTCACCCCAGTATTTTTTACTTCTGTGAATCATT…	427	1241.42	PREDICTED: cytochrome P450 734A1-like [Cicer arietinum]	XP_004495852.1
			DIOP	cholesterol	comp51591	TGAACAGATCGCCTTGCAAACCATCAAGTCCTTGTCCAAAAAGCAACTTAGATTGTGGATTGTAAGGAACCTTCCCATACTCACCACACTTAGTAACCAACACTTCCTTTATCAAATCCGGGTCAGATATAGCCAACCGGGGCGTTGACCCGAACCAATACAGAAAAGTTTTACCATACATGCAAGACCACCGGTGGTAGAATGGAACCACCCTTTTTAAGATGTCGTGGTCAAATGGGTATGCGTCTGATTTAGTTTCTGCGTAGAGGCGTTTGATCTGTTCA	284	0	PREDICTED: cytochrome P450 734A1-like [Fragaria vesca subsp. vesca]	XP_004291890.1
			DIOP	cholesterol					cytochrome P450 family 709 protein [Medicago truncatula]	XP_003625384.1
			DIOP	cholesterol	comp73533	GCACTCTCCAGCCTCTCACCGTAAGGAGAGGGTTTAGCTATAGTCAATGGAGTGGAGTGGGTTAGGCGCAGAAGGATACTCAATCCTGCTTTCTCTATGGATAAACTCAAGGTTATGATAAGTAGAATGGCAGCATGTACAATTTCCATGCTAGATGAGTGGAAAAGGCAAGCTAAGGAGAAATCAAAGACAATTGAAATGAGTGAAGAATTTCGAGAGCTAACAGCAAATA	232	0	PREDICTED: cytochrome P450 734A1-like [Cicer arietinum]	XP_004495852.1
			DIOP	cholesterol					PREDICTED: cytochrome P450 734A1-like [Cicer arietinum]	XP_004495852.1
			DIOP	MeJ	comp2112	ACTATCCATGAACAGATCAACAAATTTCCTAATTTCATGTCTTCTGAAGCCACTCTTTCTAGTTGTATTGCAGGACTGTACAACCTTAATGCTTCCAGCAACACCATATTCACCATTTTTAACTTTGATAGCATATCTGCATCAGGAATTTCCATGCCACAAATCTGATGAACCTCTTGTCTAAGTTTATCTTGCCAGTCCTTGTGCAAACTCAATAAAAAGACAGTCCAACTAAGTAAGTTTGAAGTGGTTTCATGACCAGCAAAGAAAAAGGTCTTGCATTCGTCCATGATTTCATTCATCTTCAACTTAGGACTATCAGTTGTTTTTTCTGTATCCATCATTACTCCTAGTAGATC	359	0	PREDICTED: cytochrome P450 734A1-like [Cicer arietinum]	XP_004495852.1
			DIOP	MeJ	comp2587	TCCAGCCTCTCACCGCAGATCGCATTCATCTCAACATCTTGTAGCCAATTTAGATAGTAGAGGCAGTAGCTATATATGAAATGTTGAAACTAAGAGTTACAACTGCAATGGTTTTATAATGATGGGAAGACCATGTTGTGGTTGCAAAGTGAGGTTGTTAACAGGTGCATGTTCATAGTCAGGGGAAAGAGACCAAGAAAACCTTTGAAGAATTAAAGCCATCACTGTCTTAGCTTCCAACATAGCAAAATTTTGACCAATGCAATTTCTTGGACCCACAGAAAATGCAAGTAGAGCATTTGGGTGCTTTGAGGCCTTAGATACTCCATTTATGAATCTCATTGGATTGAACTCATTTGCATCTTCACCCCAGTATTTTTTACTTCTGTGAATCATTGT…	426	0	PREDICTED: cytochrome P450 734A1-like [Cicer arietinum]	XP_004495852.1	K15639 CYP734A1 [EC:1.14.-.-]
			DIOP	squalene	comp101982	GTCAGTTGGGTATAAGAGACAGCTCCTTAGCTTGCCTTTTCCACTCATCTAGCATGGAAATTGTACATGCTGCCATTCTACTTATCATAACCTTGAGTTTATCCATAGAGAAAGCAGGATTGAGTATCCTTCTGCGCCTAACCCACTCCACTCCATTGACTATAGCTAAACCCTCTCCTATCATGATTACTTTTGAAGGCCTTGTTTTGGGCTTTGCTGCGGTGAGAGGCTGGAGAGT	238	0	PREDICTED: cytochrome P450 734A1-like [Cicer arietinum]	XP_004495852.1
			DIOP	squalene					PREDICTED: cytochrome P450 734A1-like [Cicer arietinum]	XP_004495852.1
			DIOP	squalene	comp3589	ACTATCCATGAACAGATCAACAAATTTCCTAATTTCATGTCTTCTGAAGCCACTCTTTCTAGTTGTATTGCAGGACTGTACAACCTTAATGCTTCCAGCAACACCATATTCACCATTTTTAACTTTGATAGCATATCTGCATCAGGAATTTCCATGCCACAAATCTGATGAACCTCTTGTCTAAGTTTATCTTGCCAGTCCTTGTGCAAACTCAATAAAAAGACAGTCCAACTAAGTAAGTTTGAAGTGGTTTCATGACCAGCAAAGAAAAAGGTCTTGCATTCGTCCATGATTTCATTCATCTTCAACTTAGGACTATCAGTTGTTTTTTCTGTATCCATCATTACTCCTAGTAGATCTGTTCATGGATAGTCG	375	1107.27	PREDICTED: cytochrome P450 734A1-like [Cicer arietinum]	XP_004495852.1
			DIOP	squalene	comp4033	CGACTATCCATGAACAGATCCCTAGAGGAACATGTCTCACAATTCCAATAACAATGATTCACAGAAGTAAAAAATACTGGGGTGAAGATGCAAATGAGTTCAATCCAATGAGATTCATAAATGGAGTATCTAAGGCCTCAAAGCACCCAAATGCTCTACTTGCATTTTCTGTGGGTCCAAGAAATTGCATTGGTCAAAATTTTGCTATGTTGGAAGCTAAGACAGTGATGGCTTTAATTCTTCAAAGGTTTTCTTGGTCTCTTTCCCCTGACTATGAACATGCACCTGTTAACAACCTCACTTTGCAACCACAACATGGTCTTCCCATCATTATAAAACCATTGCAGTTGTAACTCTTAGTTTCAACATTTCATATATAGCTACTGCCTCTACTATCTA…	447	785.41	PREDICTED: cytochrome P450 734A1-like [Cicer arietinum]	XP_004495852.1
			DIOP	squalene	comp51388	ATCCATGAACAGATCAAACGCCTCTACGCAGAAACTAAATCAGACGCATACCCATTTGACCACGACATCTTAAAAAGGGTGGTTCCATCCTACCACCGGTGGTCTTGCATGTATGGTAAAACTTTTCTGTATTGGTTCGGGTCAACGCCCCGGTTGGCTATATCTGACCCGGATTTGATAAAGGAAGTGTTGGTTACTAAGTGTGGTGAGTATGGGAAGGTTCCTTACAATCCACAATCTAAGTTGCTTTTTGGACAAGGACTTGTTGGTTTGCAAGGTGATCTGTTCATGGA	293	0	PREDICTED: cytochrome P450 734A1-like [Fragaria vesca subsp. vesca]	XP_004291890.1
Sterol 3-beta-glucosyltransferase	2.4.1.173	UGT	DIOP	cholesterol	comp1732	ACTATCCATGAACAGATCCCAAGGTAAAGGACCATGCAATTGAACTTGCAAAGGCCATGGAAAATGAGGATGGGGTAACTGGTGCAGTGAAAGCATTTTTTAAGCAGCTTCCTCAAAAGAAACCCGAGCCTGATACAGAGCCGTCTCCATCTAGTTTTTTCTCTATACGTAGATGTTTTGGTTGTTCCTGATCTGTTCATGGATA	205	0	PREDICTED: sterol 3-beta-glucosyltransferase UGT80A2-like isoform X4 [Glycine max]	XP_006576628.1
			DIOP	cholesterol					PREDICTED: sterol 3-beta-glucosyltransferase UGT80A2 [Cicer arietinum]	XP_004506587.1
			DIOP	cholesterol	comp50430	TTGGAATTTTTAAGGCCTCTGCGACATGTGTATGCCCATATGCTGGGGGATTGGCGATGATTGCCTCTGCTTTAAAGGGGACGCCAGAATCGATATCAGGTTCTTTACAAGCAGGAAGCAGAGAGTTAATAATTTCTTTCATTTGATTTCTTTGAACAGGTATCTCAGAGGGTCCCGACGGCAGAAAGCCCTTATTTTTAACCATATAACCAGCAAGGACTTTTGGATCTGTTCATGGA	239	0	PREDICTED: sterol 3-beta-glucosyltransferase UGT80A2-like isoform X1 [Glycine max]	XP_003552079.1
			DIOP	MeJ	comp2754	GACTATCCATGAACAGATCGTTTGGCGGGGTGTATTTGGGAGCTTCACGAAAGAAGAAACCGCAGACGTCGATGTATCCTGGCCAGTCATTCGGCTTCGGTACCAAGCTTGGGGACCAGCAGTACGTGAACGGCACTTTGAGCTGCTGCATCAATGAGGGTCCGTCTGCCATGTTGATAGGCTCAAGCTGGATGCTCTGACGCCATTTGTTTATCACGTCGCCCAAACCTTGCCATGTCATCCACTCCACGAGATGGTAAGACAGGAAGTTGGCCATGCCTGGATCGGAATCTTGACTTGGGGGT	305	762.31	UDP-Glycosyltransferase/glycogen phosphorylase [Glarea lozoyensis ATCC 20868] UDP-glucose,sterol transferase [Verticillium dahliae VdLs.17]	XP_008085517.1; EGY18376.1
			DIOP	MeJ	comp55248	GTGATGGAGTGAGCGCACTGCTGTATCAACGCCGTTCTCTTGGCGCATACGAGTCGCAATCGCTTCGGCAGCCACCTTGGCCTCTGCACTACGGCAGACTTGGATTGCGTTGTGAAGCTTGTCGACGGAAAGCTCTCGGTAGGCTATAGGCAAAGGGCCGGCACCGGACGCGGCGACAATGCGACCCCAGAATGGTTGATCTGTTCATGGAT	212	0	hypothetical protein FVEG_08356 [Fusarium verticillioides 7600]	EWG48659.1
			DIOP	MeJ	comp1788	ATCCATGAACAGATCAGGAACAACCAAAACATCTACGTATAGAGAAAAAACTAGATGGAGACGGCTCTGTATCAGGCTCGGGTTTCTTTTGAGGAAGCTGCTTAAAAAATGCTTTCACTGCACCAGTTACCCCATCCTCATTTTCCATGGCCTTTGCAAGTTCAATTGCATGGTCCTTTACCTTGGGATCTGTTCATGGAT	201	0	PREDICTED: sterol 3-beta-glucosyltransferase UGT80A2 [Cicer arietinum]	XP_004506587.1
			DIOP	MeJ					PREDICTED: sterol 3-beta-glucosyltransferase UGT80A2-like isoform X4 [Glycine max]	XP_006576628.1
			DIOP	squalene	comp25264	ATCCATGAACAGATCCAAAAAAGATGACACAAATAATTGTAGAAGCACTGGAAACCACGGGACAGAGGGGCATCATCAATAAAGGATGGGGAGGTCTTGGGAACTTGACAGAACCAAAGGACTCTATATACCTGTTGGATAATGTTCCCCATGATTGGCTATTTTTACACTGCAAGCAGTGGTGCATCATGGAGGAGCAGGAACAACAGCTGCAGGGCTGAAAGCTGCATGCCCAACAACCATAGTTCCTTTTTTTGGTGATCTGTTCATG	271	0	Sterol 3-beta-glucosyltransferase [Medicago truncatula] UDP-glucose:sterol 3-O-glucosyltransferase [Panax ginseng]	XP_003604994.1; BAC22616.1
			DIOP	squalene	comp114363	ACTATCCATGAACAGATCCAAAAGTCCTTGCTGGTTATATGGTTAAAAATAAGGGCTTCCTGCCGTCGGGACCCACTGAGATACCTGTTCAAAGAAATCAAATGAAAGAAATTATTAACTCTCTGCTTCCTGCTTGTAAAGAACCTGATATTGATTCTGGCGTCCCCTTTAAAGCAGAGGCAATCATCGCCAATCCCCCAGCATATGGGCATACACATGTCGCAGAGGCCTTAAAAATTCCAATCCATATTTTTTTCACAA	261	0	Sterol 3-beta-glucosyltransferase [Triticum urartu] PREDICTED: sterol 3-beta-glucosyltransferase UGT80A2-like isoform X1 [Glycine max]	XP_003552079.1; EMS64090.1
Beta-glucosidase	3.2.1.21		DIOP	cholesterol	comp14280	ATCCATGAACAGATCCAGAAACCACAGTGATATACAAGGAGAACCCTGATAAAGAATTTATTGAATCCAATGGATTCTCCTATGCTATAGTTGTAGTAGGAGAGCATCCTTATGCTGAAACGCAAGGTGACAACATGAACTTGACAATCCCCGACCCTGGTCCTGAGAGCATAACAAATGTTTGTGGAGCTATAAAATGTGTGGTTATCATTATTTCTGGCCGGCCTTTAGTTATCGAACCATATGTTGGTTCGATAGATGCAGTTGTCGCTGGTTGGCTACCAGGTAGCGAAGGACAAGGTGTGGCTGATGTTTTATTTGGTGACTATGGTTTCACAGGAAAGCTTCCAAGAACATGGTTCAAAAGTGTTGATCTGTTCATGGATAGT	389	495.93	Beta-D-glucoside glucohydrolase [Medicago truncatula]	XP_003624652.1
			DIOP	cholesterol					PREDICTED: lysosomal beta glucosidase-like [Oryza brachyantha]	XP_006650588.1
			DIOP	cholesterol	comp1004	CGACTATCCATGAACAGATCTAAGCCTCGCAAACCAATTGGGTAGCAAGGAACATAGGGAATTAGCAAGAGAAGCTGTTCGGAAATCTCTAGTGTTGTTAAAGAATGGTAAACCTGCTCAGAAGCCACTGCTTCCCCTTCCCAAGAAAGCTTCAAAAGTCTTGGTTGCAGGAAGTCATGCTGACAATTTGGGTAATCAATGTGGTGGATGGACAATTACATGGCAAGGGCTTAGTGGTAATGATCTGTTCATGGATAG	258	0	Beta-D-glucosidase [Medicago truncatula]	XP_003638320.1
			DIOP	cholesterol					PREDICTED: lysosomal beta glucosidase-like isoform X1 [Cicer arietinum]	XP_004490576.1
			DIOP	cholesterol	comp156916	TCAGATGTTTTTAAGAGACAGAACCATATTTGGCAGCTCACCATATGTTATTAGCACATGCTTCAGCTGCAAGGTTGTATAAGAAGAAATATAAGGGCATGCAACATGGCATTATTGGACTTAATCTTCTTACTTATGGTTTTGTTCCACTGACAAATACTAGTGATGATATAAATGCCACTCAAAGGGCCAAAGACTTCATG	203	0	PREDICTED: beta-glucosidase 10-like [Cicer arietinum]	XP_004514226.1
			DIOP	cholesterol					PREDICTED: beta-glucosidase 11-like isoform X2 [Vitis vinifera]	XP_002268147.1
			DIOP	cholesterol	comp16751	ACTATCCATGAACAGATCAAAGGCTGATAGATATGCTGCTCAAAGAGCTATAGATTTCCATATTGGATGGTTCATTCATCCCCTTGTTTATGGTGAGTATCCAAAAACAATGCAAAATATTGTAGGGAATAGACTCCCAAAGTTCACTAAGGAGGAAGTGAAACTTGTTAAGGGCTCCTTTGATTTTGTTGGTATCAATCAATATACTACTTACTACCTGTCTCTTATTACACATCTGA	239	0	PREDICTED: beta-glucosidase 44-like [Cicer arietinum]	XP_004512738.1
			DIOP	cholesterol	comp3524	ACTATCCATGAACAGATCATCCATGCCATTTTCAGATAAGAACACAGTTGGGTTTTGATAATGCTCCTTGATGTACATTATTGCTTTGTACAATCCCCATGGCACATTGTAAAGCCAATCTGAATATGCCCTTGGTCCAACAGGTACTCCATTCTTAGCATAAGCAAAGCCTACATTCCAATCACTTGCATAGCCAGGGACTTTTGGTTTTGCTTGATGAGGATCTGCGGTGAGAGGCTGG	241	0	PREDICTED: beta-glucosidase 44-like [Citrus sinensis]	XP_006482389.1
			DIOP	cholesterol	comp1334	ATCCATGAACAGATCATAGGCGGGTTGAGTGCTTGGTTCTTGTTTCCGATGATTCTGATTTTGTTGATGTGATAAAGGAAGCAAAGCTGCGATGTCTGAAGACTGTTGTTATTGGGGATTTTAGTAGTGACGGGGTTTTGAAGAGGACTGCCGATACTGCCTTTTCTTGGGAAGAAATTTTGATGGGGAAGGCTAAGAAGGAGGCTGTATCTGGTGTGGAAAACTGGAATGATCTTGTCACTGGTTACCTCAAGAACAAATTGCGGTTCAGGGGTTTTGTCATATCAGATTGGCAGGGTATTGACAGGATTACCTCTCCTCCTCATGCTAACTATTCATACTCTGTTGAAGCTGGTGTTGGTGCCGGAATCGATATGATTATGGTTCCCTATAACTTTA…	544	0	PREDICTED: lysosomal beta glucosidase-like isoform X2 [Glycine max]	XP_006575592.1
			DIOP	cholesterol					PREDICTED: lysosomal beta glucosidase-like [Cicer arietinum]	XP_004502135.1
			DIOP	MeJ	comp17664	TCCATGAACAGATCTTGTCACTGGTTACCTCAAGAACAAATTGCGGTTCAGGGGTTTTGTCATATCAGATTGGCAGGGTATTGACAGGATTACCTCTCCTCCTCATGCTAACTATTCATACTCTGTTGAAGCTGGTGTTGGTGCCGGAATCGATATGATTATGGTTCCCTATAACTTTACTGAGTTCATTGATGACCTAACCTATCAAGTAAAGAACAACATTATCCCAATGAGCAGGATTGATGATGCTGTGGCAAGAATCTTAAGAGTAAAATTTACCATGGGCCTTTTTGAAAATCCACTTGCTGATCTGTTCATGGATAG	324	0	PREDICTED: lysosomal beta glucosidase-like isoform X2 [Glycine max]	XP_006575592.1
			DIOP	MeJ					PREDICTED: lysosomal beta glucosidase-like [Cicer arietinum]	XP_004502135.1
			DIOP	MeJ	comp32064	TACGTCACCATTGCTTTTGTCGAGTACTTTTCCTTCAGTGTGCGTAAAGGCATCCCATATACAAGGACCTCTGCCACCCTCATTGCTAGCACCTTCTATCTGATATGCGGAAGTAGCGACTCCAAAGACAAAGTCGGAAGGGAAGTCTCTTCGCAAAACTTGTTGTCCTTCTTTCTCATAACCGTTTTCTCTAAGAAACTCTTCCTTCTTCACCATTCTCAAAACCGCTCACTGATCTGTTCATGGA	247	0	glycoside hydrolase family 1 protein [Medicago truncatula]	XP_003599467.1
			DIOP	MeJ	comp1066	TAGAGTTACTCATTGGTTCATACCATTCATGTGAAACCACTATTCCAATTCTTCCTCTCTGCTCAGCCTGGTATTTGGTTCTATAGATATCAACTGCACCTGCATGTGACAGGATAATATTATGGGCTGCTACAAAAGGCTCCTTTTCAGAATCTCCTTCTTTACAAGTTACCATTGCCAATGAACCAATGAGCAACTCTACAGCTGACAAATTGGCTACGGAAAGAGCAAGATCTGTTCATGGA	245	0	glycoside hydrolase family 1 protein [Medicago truncatula]	XP_003610400.1; AES92597.1
			DIOP	MeJ	comp151299	GCCTTCCGCCCGGATCAAAGGGTATGAGTGGTGGTCGGAGGCACTTCATGGTGTTTCAAATGTGGGTCCAGGAACTAAGTTTGGTGGCCAATTCCCAGCTGCCACTAGCTTCCCTCAAGTCATCACTACCGCTGCTTCATTCGATGCTTCTTTGTGGGAAGCAATCGGACGGGTTGCTTCAGACGAAGCAAGGGCAATGTACAACA	206	0	PREDICTED: beta-xylosidase/alpha-L-arabinofuranosidase 2-like [Cucumis sativus]	XP_004136861.1
			DIOP	MeJ					hypothetical protein PHAVU_007G215100g [Phaseolus vulgaris]	XP_007145157.1
			DIOP	squalene	comp2749	ACTATCCATGAACAGATCAGCAAGTGGATTTTCAAAAAGGCCCATGGTAAATTTTACTCTTAAGATTCTTGCCACAGCATCATCAATCCTGCTCATTGGGATAATGTTGTTCTTTACTTGATAGGTTAGGTCATCAATGAACTCAGTAAAGTTATAGGGAACCATAATCATATCGATTCCGGCACCAACACCAGCTTCAACAGAGTATGAATAGTTAGCATGAGGAGGAGAGGTAATCCTGTCAATACCCTGCCAATCTGATATGACAAAACCCCTGAACCGCAATTTGTTCTTGAGGTAACCAGTGACAAGATCTGTTCATGGATAGT	329	746.67	PREDICTED: lysosomal beta glucosidase-like isoform X2 [Glycine max]	XP_006575592.1
			DIOP	squalene					PREDICTED: lysosomal beta glucosidase-like [Cicer arietinum]	XP_004502135.1
			DIOP	squalene	comp41712	GTTCCATATGTTGGCGGCAAGACAAAGGTAGCGGCTTGTGCTAAGCACTTCGTTGGAGATGGTGGTACAACCAAGGGAGTAAATGAGAACAACGCAGTGATTGATTGGCATGGATTGATGAGCATTCACATGCCAGCGTATACTGATTCCATCATTAAGGGGGTCTCTACTGTTATGGTTTCATACTCCAGTTGGAATGGTGTAAAGA	208	0	PREDICTED: beta-glucosidase BoGH3B-like [Glycine max]	XP_003535075.1
			DIOP	squalene	comp13949	ATCCATGAACAGATCCTAAGATTGTTAGAACTATGACTGAAATTATACCTGGTCTGCAAGGAGATATTCCTGGCAATTCCAGGAAGGGAACTCCCTTTGTTGCTGGAAAGAACAAGGTTGCAGCTTGTGCTAAGCACTTTGTGGGAGATGGTGGCACAACCAAGGGTATCAATGAGAACAATACTGTGATAAGCTACAAAGGATTGCTTGGAATTCACATGCCAGCATACTACGACTCAATTATCAAGGGTGTTTCAACAGTTATGATCCGGGCGGAAGACATTG	285	0	glycoside hydrolase family 3 protein [Medicago truncatula]	XP_003601350.1
			DIOP	squalene	comp141575	GGATATGTGTATAAGGGACAGGGTGCCATGTGTATTCTCTCTAAGTCTTCATAAGACAACATAGTATCTCCTTCATTCACACCCTTATGAGTACCTCCATCACCAACAAAATGCTTGGCACATGCAATAACATTGTTCCTTCCCGCTACAAAAGGGTATCCGTGTTTATGTCCCTGTGGCGGCTGACCTTGCAAACCTGAAACAATGGAGGTCATCTATATGA	223	0	PREDICTED: lysosomal beta glucosidase-like [Cicer arietinum]	XP_004500232.1
			DIOP	squalene	comp1405	AGATCATTCAAGTTCAATTGGATTTTGGACCCAATCATATTTGGTAAATACCCCAAAGAGATGGAGAACGTTCTTGGAAGCATATTACCCACATTTTCTACCAATGAAAAAAAGAAACTCAAGAAAGGATTGGATTTTATTGGCATCAATTACTACACAGCTTTCTATGTCCAAGACTGCATATACACCAAGTGTGATTCTAAATCTGGGAATTCAAGAACAGAAGGTTCATACATGACAAGTGGAGACAGAAATGGTGTCTCCATAGGAGAATCTACTCCATATAGTTGGTTTAATATTTATCCACAAGGCATGGAGAAAACTGTTACATATGTGAAAGATAGGTACAACAATACTCCCATGTTCATTACTGAAAGTGGGTATGGCCAACAAGATGGT…	411	459.69	Beta glucosidase 46 isoform 1 [Theobroma cacao]	XP_007026017.1
			DIOP	squalene	comp12436	GACAATGTCTTCCGCCCAGATCCTCATCAAGCAAAACCAAAAGTCCCTGGCTATGCAAGTGATTGGAATGTAGGCTTTGCTTATGCTAAGAATGGAGTACCTGTTGGACCAAGGGCATATTCAGATTGGCTTTACAATGTGCCATGGGGATTGTACAAAGCAATAATGTACATCAAGGAGCATTATCAAAACCCAACTGTGTTCTTATCTGAAAATGGCATGGATGATCTGTTCATGGATAGT	243	0	PREDICTED: beta-glucosidase 44-like [Citrus sinensis]	XP_006482389.1
